# Supplementary material for: Active regression model for clinical grading of COVID-19
Source: Front Immunol. 2023 Mar 21;14:1141996. doi: 10.3389/fimmu.2023.1141996 (PMC10071017; doi:10.3389/fimmu.2023.1141996)
Supplement: Supplementary file 1 [file Table_1.xlsx]

## Sheet: Sheet1
patient_id	patient_age_quantile	sars_cov_2_exam_result	patient_addmited_to_regular_ward_1_yes_0_no	patient_addmited_to_semi_intensive_unit_1_yes_0_no	patient_addmited_to_intensive_care_unit_1_yes_0_no	respiratory_syncytial_virus	influenza_a	influenza_b	parainfluenza_1	coronavirusnl63	rhinovirus_enterovirus	mycoplasma_pneumoniae	coronavirus_hku1	parainfluenza_3	chlamydophila_pneumoniae	adenovirus	parainfluenza_4	coronavirus229e	coronavirusoc43	inf_a_h1n1_2009	bordetella_pertussis	metapneumovirus	parainfluenza_2
126e9dd13932f68	17	negative	f	f	f	not_detected	not_detected	not_detected	not_detected	not_detected	detected		not_detected	not_detected	not_detected	not_detected	not_detected	not_detected	not_detected	not_detected	not_detected	not_detected	not_detected
d9e41465789c2b5	15	negative	f	f	f	not_detected	not_detected	not_detected	not_detected	not_detected	detected		not_detected	not_detected	not_detected	not_detected	not_detected	not_detected	not_detected	not_detected	not_detected	not_detected	not_detected
8bb9d64f0215244	1	negative	f	t	f	not_detected	not_detected	not_detected	not_detected	not_detected	not_detected		not_detected	not_detected	not_detected	not_detected	not_detected	not_detected	not_detected	not_detected	not_detected	not_detected	not_detected
5f1ed301375586c	17	negative	f	f	f	not_detected	not_detected	not_detected	not_detected	not_detected	not_detected		not_detected	not_detected	not_detected	not_detected	not_detected	not_detected	not_detected	not_detected	not_detected	not_detected	not_detected
0fbafd910aa8078	13	negative	f	f	f	not_detected	not_detected	not_detected	not_detected	not_detected	not_detected		not_detected	not_detected	not_detected	not_detected	not_detected	not_detected	not_detected	not_detected	not_detected	not_detected	not_detected
f9056545d1296ec	14	negative	f	f	f	not_detected	not_detected	not_detected	not_detected	not_detected	not_detected		not_detected	not_detected	not_detected	not_detected	not_detected	not_detected	not_detected	not_detected	not_detected	not_detected	not_detected
6c9d3323975b082	9	negative	f	f	f	not_detected	not_detected	not_detected	not_detected	not_detected	not_detected		not_detected	not_detected	not_detected	not_detected	not_detected	not_detected	not_detected	detected	not_detected	not_detected	not_detected
d3ea751f3db9de9	11	negative	f	f	f	not_detected	not_detected	not_detected	not_detected	not_detected	detected		not_detected	not_detected	not_detected	not_detected	not_detected	not_detected	not_detected	not_detected	not_detected	not_detected	not_detected
fe656baa2bfc5dd	0	negative	f	f	f	detected	not_detected	not_detected	not_detected	not_detected	not_detected		not_detected	not_detected	not_detected	not_detected	not_detected	not_detected	not_detected	not_detected	not_detected	not_detected	not_detected
6b43d02183a4e72	3	negative	f	f	f	not_detected	not_detected	not_detected
fc41531ca4faf1e	13	negative	f	f	f	not_detected	not_detected	not_detected	not_detected	not_detected	detected		not_detected	not_detected	not_detected	not_detected	not_detected	not_detected	not_detected	not_detected	not_detected	not_detected	not_detected
891d0f6449ff3d7	14	negative	f	f	f	not_detected	not_detected	not_detected	not_detected	not_detected	not_detected		not_detected	not_detected	not_detected	not_detected	not_detected	not_detected	not_detected	not_detected	not_detected	not_detected	not_detected
ebdd7c67fcb21b4	9	negative	t	f	f	not_detected	not_detected	detected	not_detected	not_detected	not_detected		not_detected	not_detected	not_detected	not_detected	not_detected	not_detected	not_detected	not_detected	not_detected	not_detected	not_detected
296adf066a9bf03	8	negative	f	f	f	not_detected	not_detected	not_detected	not_detected	not_detected	not_detected		not_detected	not_detected	not_detected	not_detected	not_detected	not_detected	not_detected	not_detected	not_detected	not_detected	not_detected
6da0fb1799dbf57	17	negative	f	f	f	not_detected	not_detected	not_detected	not_detected	not_detected	not_detected		not_detected	not_detected	not_detected	not_detected	not_detected	not_detected	not_detected	not_detected	not_detected	not_detected	not_detected
0b1e43c5e3fb1d1	17	negative	f	f	f	not_detected	not_detected	not_detected	not_detected	not_detected	detected		not_detected	not_detected	not_detected	not_detected	not_detected	not_detected	not_detected	not_detected	not_detected	not_detected	not_detected
2e1cada13fa6439	6	negative	f	f	f	not_detected	not_detected	not_detected	not_detected	not_detected	not_detected		not_detected	not_detected	not_detected	not_detected	not_detected	not_detected	not_detected	not_detected	not_detected	not_detected	not_detected
11e4956b770f080	17	negative	f	f	f	not_detected	not_detected	not_detected	not_detected	detected	not_detected		not_detected	not_detected	not_detected	not_detected	not_detected	not_detected	not_detected	not_detected	not_detected	not_detected	not_detected
ac357896cbf35fc	19	negative	f	t	f	not_detected	not_detected	not_detected	not_detected	not_detected	not_detected		not_detected	not_detected	not_detected	not_detected	not_detected	not_detected	not_detected	detected	not_detected	not_detected	not_detected
dde616ba4d00c83	10	negative	f	f	f	not_detected	not_detected	not_detected	not_detected	not_detected	not_detected		not_detected	not_detected	not_detected	not_detected	not_detected	not_detected	not_detected	not_detected	not_detected	not_detected	not_detected
6b9fb21966025cd	11	negative	f	f	f	not_detected	not_detected	not_detected	not_detected	not_detected	not_detected		not_detected	not_detected	not_detected	not_detected	not_detected	not_detected	not_detected	not_detected	not_detected	not_detected	not_detected
2e90e489408ca11	11	negative	f	f	f	not_detected	not_detected	not_detected	not_detected	not_detected	detected		not_detected	not_detected	not_detected	not_detected	not_detected	not_detected	not_detected	not_detected	not_detected	not_detected	not_detected
6a6c46ca5bb815b	0	negative	f	f	f	not_detected	not_detected	not_detected	not_detected	not_detected	detected		not_detected	not_detected	not_detected	not_detected	not_detected	not_detected	not_detected	not_detected	not_detected	not_detected	not_detected
5624291313277ad	17	negative	t	f	f	not_detected	not_detected	not_detected	not_detected	not_detected	not_detected		not_detected	not_detected	not_detected	not_detected	not_detected	not_detected	not_detected	not_detected	not_detected	not_detected	not_detected
01d324f278f3101	16	negative	f	f	f	not_detected	not_detected	detected	not_detected	not_detected	not_detected		not_detected	not_detected	not_detected	not_detected	not_detected	not_detected	not_detected	not_detected	not_detected	not_detected	not_detected
3c3cbfeade87171	2	negative	f	f	f	not_detected	not_detected	not_detected	not_detected	not_detected	not_detected		not_detected	not_detected	not_detected	not_detected	not_detected	not_detected	not_detected	detected	not_detected	not_detected	not_detected
bea27afbfb4bca9	13	negative	f	f	f	not_detected	not_detected	not_detected	not_detected	not_detected	not_detected		not_detected	not_detected	not_detected	not_detected	not_detected	not_detected	not_detected	detected	not_detected	not_detected	not_detected
31f759d425f49d9	1	negative	f	f	f	not_detected	not_detected	not_detected	not_detected	not_detected	not_detected		not_detected	not_detected	not_detected	not_detected	not_detected	not_detected	not_detected	detected	not_detected	not_detected	not_detected
a8831f6e5e7a282	12	negative	f	f	f	not_detected	detected	not_detected	not_detected	not_detected	not_detected		not_detected	not_detected	not_detected	not_detected	not_detected	not_detected	not_detected	not_detected	not_detected	not_detected	not_detected
629cd11ce442894	15	negative	f	f	f	not_detected	not_detected	not_detected	not_detected	not_detected	not_detected		not_detected	not_detected	not_detected	not_detected	not_detected	not_detected	not_detected	not_detected	not_detected	not_detected	not_detected
54ea170f12c4e76	9	negative	f	f	f	not_detected	not_detected	not_detected	not_detected	not_detected	not_detected		not_detected	not_detected	not_detected	not_detected	not_detected	not_detected	not_detected	not_detected	not_detected	detected	not_detected
ecaa8e290af8461	19	negative	f	t	f	not_detected	not_detected	not_detected	not_detected	not_detected	detected		not_detected	not_detected	not_detected	not_detected	not_detected	not_detected	not_detected	not_detected	not_detected	not_detected	not_detected
26000ea3dba0de1	17	negative	f	f	f	not_detected	not_detected	not_detected	not_detected	not_detected	not_detected		not_detected	not_detected	not_detected	not_detected	not_detected	not_detected	not_detected	detected	not_detected	not_detected	not_detected
05a19022f67b614	10	negative	f	f	f	not_detected	not_detected	not_detected	not_detected	not_detected	not_detected		not_detected	not_detected	not_detected	not_detected	not_detected	not_detected	not_detected	detected	not_detected	not_detected	not_detected
b5a50e6fed2f1f8	2	negative	f	f	f	not_detected	not_detected	not_detected	not_detected	detected	not_detected		not_detected	not_detected	not_detected	not_detected	not_detected	not_detected	not_detected	not_detected	not_detected	not_detected	not_detected
74bbf11f60b9a02	0	negative	f	f	f	not_detected	not_detected	not_detected	not_detected	not_detected	not_detected		not_detected	not_detected	not_detected	not_detected	not_detected	not_detected	not_detected	not_detected	not_detected	detected	not_detected
78d01232e2445f5	15	negative	f	f	f	not_detected	not_detected	not_detected	not_detected	not_detected	detected		not_detected	not_detected	not_detected	not_detected	not_detected	not_detected	detected	not_detected	not_detected	not_detected	not_detected
3e4588f1d11c373	14	negative	f	f	f	not_detected	not_detected	not_detected	not_detected	not_detected	detected		not_detected	not_detected	not_detected	not_detected	not_detected	not_detected	not_detected	not_detected	not_detected	not_detected	not_detected
727c6689e9b0cf2	9	negative	f	f	f	not_detected	not_detected	not_detected	not_detected	not_detected	not_detected		not_detected	not_detected	not_detected	not_detected	not_detected	not_detected	not_detected	not_detected	not_detected	not_detected	not_detected
b2fb9312efbadc1	9	negative	f	f	f	not_detected	not_detected	detected	not_detected	not_detected	not_detected		not_detected	not_detected	not_detected	not_detected	not_detected	not_detected	not_detected	not_detected	not_detected	not_detected	not_detected
a4b2116e0689f54	0	negative	f	f	t	not_detected	not_detected	not_detected	not_detected	not_detected	not_detected		not_detected	not_detected	not_detected	not_detected	not_detected	not_detected	not_detected	not_detected	not_detected	not_detected	not_detected
e07b6212e3dcf09	16	negative	t	f	f	not_detected	not_detected	not_detected	not_detected	not_detected	not_detected		not_detected	not_detected	not_detected	not_detected	not_detected	not_detected	not_detected	not_detected	not_detected	not_detected	not_detected
75594d65927dbc8	3	negative	f	f	f	not_detected	not_detected	not_detected	not_detected	not_detected	detected		not_detected	not_detected	not_detected	not_detected	not_detected	not_detected	not_detected	not_detected	not_detected	not_detected	not_detected
4cc24d7d4dec4e4	4	negative	f	f	f	not_detected	not_detected	not_detected	not_detected	not_detected	not_detected		not_detected	not_detected	not_detected	not_detected	not_detected	not_detected	not_detected	not_detected	not_detected	not_detected	not_detected
b550f7806698097	17	negative	f	f	f	not_detected	not_detected	detected	not_detected	not_detected	detected		not_detected	not_detected	not_detected	not_detected	not_detected	not_detected	not_detected	not_detected	not_detected	not_detected	not_detected
6e22f9edffeb9b1	0	negative	f	f	f	not_detected	not_detected	not_detected	not_detected	not_detected	not_detected		not_detected	not_detected	not_detected	not_detected	not_detected	not_detected	not_detected	not_detected	not_detected	not_detected	not_detected
7926784769fec53	8	negative	f	f	f	not_detected	not_detected	not_detected	not_detected	not_detected	not_detected		not_detected	not_detected	not_detected	not_detected	not_detected	not_detected	not_detected	not_detected	not_detected	not_detected	not_detected
4a8cdfbf4387bd9	8	negative	f	f	f	not_detected	not_detected	not_detected	not_detected	not_detected	not_detected		not_detected	not_detected	not_detected	not_detected	not_detected	not_detected	not_detected	detected	not_detected	not_detected	not_detected
f523aaa4eebb5df	12	negative	f	f	f	not_detected	not_detected	not_detected	not_detected	not_detected	detected		not_detected	not_detected	not_detected	not_detected	not_detected	not_detected	not_detected	not_detected	not_detected	not_detected	not_detected
0f8e965c0800151	19	negative	f	f	f	not_detected	not_detected	not_detected	not_detected	not_detected	not_detected		not_detected	not_detected	not_detected	not_detected	not_detected	not_detected	not_detected	not_detected	not_detected	not_detected	not_detected
5c56087861a9b73	0	negative	t	f	f	not_detected	not_detected	not_detected	not_detected	not_detected	not_detected		not_detected	not_detected	not_detected	not_detected	not_detected	not_detected	not_detected	not_detected	not_detected	not_detected	not_detected
ad3fcc7c35a9257	2	negative	f	f	f	not_detected	not_detected	not_detected	not_detected	not_detected	detected		not_detected	not_detected	not_detected	not_detected	not_detected	not_detected	not_detected	not_detected	not_detected	not_detected	not_detected
c41b27d71b3c7fb	18	negative	f	f	f	not_detected	not_detected	not_detected	not_detected	not_detected	not_detected		detected	not_detected	not_detected	not_detected	not_detected	not_detected	not_detected	not_detected	not_detected	not_detected	not_detected
3c5a9e58b6d4fe2	17	negative	f	f	f	not_detected	not_detected	not_detected	not_detected	detected	not_detected		not_detected	not_detected	not_detected	not_detected	not_detected	not_detected	not_detected	not_detected	not_detected	not_detected	not_detected
33fd6f1c08760a1	17	negative	f	f	f	not_detected	not_detected	not_detected	not_detected	not_detected	not_detected		not_detected	not_detected	not_detected	not_detected	not_detected	not_detected	not_detected	not_detected	not_detected	not_detected	not_detected
1bee2bf650a4c67	1	negative	f	f	f	not_detected	not_detected	not_detected	not_detected	detected	not_detected		not_detected	not_detected	not_detected	not_detected	not_detected	not_detected	not_detected	not_detected	not_detected	not_detected	not_detected
826c297bdd9a2c3	16	negative	f	f	f	not_detected	not_detected	not_detected	not_detected	not_detected	not_detected		not_detected	not_detected	not_detected	not_detected	not_detected	not_detected	not_detected	not_detected	not_detected	not_detected	not_detected
d2d249ae0ed3ce6	16	negative	f	f	f	not_detected	not_detected	not_detected	not_detected	not_detected	not_detected		not_detected	not_detected	not_detected	not_detected	not_detected	not_detected	detected	not_detected	not_detected	not_detected	not_detected
911a31b14407d91	1	negative	f	f	f	not_detected	not_detected	not_detected	not_detected	not_detected	not_detected		not_detected	not_detected	not_detected	not_detected	not_detected	not_detected	not_detected	not_detected	not_detected	not_detected	not_detected
5fe79837106293a	4	negative	f	f	f	not_detected	not_detected	not_detected	not_detected	not_detected	not_detected		not_detected	not_detected	not_detected	not_detected	not_detected	not_detected	not_detected	not_detected	not_detected	not_detected	not_detected
0ff537094f1a305	3	negative	f	f	f	not_detected	not_detected	detected	not_detected	not_detected	not_detected		not_detected	not_detected	not_detected	not_detected	not_detected	not_detected	not_detected	not_detected	not_detected	not_detected	not_detected
080c319fd91504b	1	negative	f	f	f	not_detected	not_detected	not_detected	not_detected	not_detected	not_detected		not_detected	not_detected	detected	not_detected	not_detected	not_detected	not_detected	detected	not_detected	not_detected	not_detected
1205a978ff0ef00	12	negative	f	f	f	not_detected	not_detected	not_detected	not_detected	not_detected	detected		not_detected	not_detected	not_detected	not_detected	not_detected	not_detected	not_detected	not_detected	not_detected	not_detected	not_detected
5cec97d33d17b8b	17	negative	f	f	f	not_detected	not_detected	not_detected	not_detected	not_detected	not_detected		not_detected	not_detected	not_detected	not_detected	not_detected	not_detected	not_detected	not_detected	not_detected	not_detected	not_detected
538425f6a5669f8	18	negative	f	f	f	not_detected	not_detected	not_detected	not_detected	not_detected	detected		not_detected	not_detected	not_detected	not_detected	not_detected	not_detected	not_detected	not_detected	not_detected	not_detected	not_detected
034d996ebaea1bd	16	negative	f	f	f	not_detected	not_detected	not_detected	not_detected	not_detected	detected		not_detected	not_detected	not_detected	not_detected	not_detected	not_detected	not_detected	not_detected	not_detected	not_detected	not_detected
3db2c6a0e4f1034	2	negative	f	f	f	not_detected	not_detected	not_detected	not_detected	not_detected	detected		not_detected	not_detected	not_detected	not_detected	not_detected	not_detected	not_detected	not_detected	not_detected	not_detected	not_detected
ecef5dfca43aa2e	1	negative	f	f	t	not_detected	not_detected	not_detected	not_detected	not_detected	not_detected		not_detected	not_detected	not_detected	not_detected	not_detected	not_detected	not_detected	detected	not_detected	not_detected	not_detected
eb5ef46a892698f	0	negative	f	f	f	not_detected	not_detected	detected	not_detected	not_detected	not_detected		not_detected	not_detected	not_detected	not_detected	not_detected	not_detected	not_detected	not_detected	not_detected	detected	not_detected
e3a4c56c79b380f	18	negative	f	f	f	not_detected	not_detected	not_detected	not_detected	not_detected	not_detected		not_detected	not_detected	not_detected	not_detected	not_detected	not_detected	not_detected	not_detected	not_detected	not_detected	not_detected
6baef18c73dc557	8	negative	f	f	f	not_detected	not_detected	not_detected	not_detected	not_detected	not_detected		not_detected	not_detected	not_detected	not_detected	not_detected	not_detected	not_detected	not_detected	not_detected	not_detected	not_detected
4746343cef59d41	9	negative	f	f	f	not_detected	not_detected	not_detected	not_detected	not_detected	detected		not_detected	not_detected	not_detected	not_detected	not_detected	not_detected	not_detected	not_detected	not_detected	not_detected	not_detected
1b68036283d2bca	6	negative	f	f	f	not_detected	not_detected	not_detected	not_detected	not_detected	not_detected		not_detected	not_detected	not_detected	not_detected	not_detected	not_detected	not_detected	detected	not_detected	not_detected	not_detected
461b4d6e6b055f4	2	negative	f	f	f	not_detected	not_detected	not_detected	not_detected	not_detected	not_detected		not_detected	not_detected	not_detected	not_detected	not_detected	not_detected	detected	not_detected	not_detected	not_detected	not_detected
359aeee378e2b1b	11	negative	f	f	f	not_detected	not_detected	not_detected	not_detected	not_detected	not_detected		not_detected	not_detected	not_detected	not_detected	not_detected	not_detected	not_detected	detected	not_detected	not_detected	not_detected
0b8fd4208a04224	9	negative	f	f	f	not_detected	not_detected	not_detected	not_detected	not_detected	not_detected		not_detected	not_detected	not_detected	not_detected	not_detected	not_detected	not_detected	detected	not_detected	not_detected	not_detected
e9254c3152816ec	0	negative	f	f	f	not_detected	not_detected	not_detected	not_detected	not_detected	not_detected		not_detected	not_detected	not_detected	not_detected	not_detected	not_detected	not_detected	detected	not_detected	not_detected	not_detected
0d1f3bcdfd24920	6	negative	f	f	f	not_detected	not_detected	not_detected	not_detected	not_detected	detected		not_detected	not_detected	not_detected	not_detected	not_detected	not_detected	not_detected	not_detected	not_detected	not_detected	not_detected
1bf8918deb9c23b	7	negative	f	f	f	not_detected	not_detected	not_detected	not_detected	not_detected	detected		not_detected	not_detected	not_detected	not_detected	not_detected	not_detected	not_detected	not_detected	not_detected	not_detected	not_detected
f3340d22f0b3df6	3	negative	f	f	f	not_detected	not_detected	not_detected	not_detected	not_detected	detected		not_detected	not_detected	not_detected	not_detected	not_detected	not_detected	not_detected	not_detected	not_detected	not_detected	not_detected
1050ba3c43742e3	10	negative	f	f	f	not_detected	not_detected	not_detected	not_detected	not_detected	not_detected		not_detected	not_detected	not_detected	not_detected	not_detected	not_detected	not_detected	not_detected	not_detected	not_detected	not_detected
630b1c03ae8e70a	16	negative	f	f	f	not_detected	not_detected	not_detected	not_detected	not_detected	not_detected		not_detected	not_detected	not_detected	not_detected	not_detected	not_detected	not_detected	not_detected	not_detected	not_detected	not_detected
9b29b83728e26d5	11	negative	f	f	f	not_detected	not_detected	not_detected	not_detected	not_detected	detected		not_detected	not_detected	not_detected	not_detected	not_detected	not_detected	not_detected	not_detected	not_detected	not_detected	not_detected
f735f129326eef8	14	negative	f	f	f	not_detected	not_detected	not_detected	not_detected	not_detected	not_detected		not_detected	not_detected	not_detected	not_detected	not_detected	not_detected	not_detected	not_detected	not_detected	not_detected	not_detected
9498fc3b79c1b18	1	negative	f	f	f	not_detected	not_detected	not_detected	not_detected	not_detected	not_detected		not_detected	not_detected	not_detected	not_detected	not_detected	not_detected	not_detected	not_detected	not_detected	not_detected	not_detected
4dafefc62569623	1	negative	f	f	f	not_detected	not_detected	not_detected	not_detected	not_detected	not_detected		not_detected	not_detected	not_detected	not_detected	not_detected	not_detected	not_detected	not_detected	not_detected	not_detected	not_detected
63c9cd68803485c	3	negative	f	f	f	not_detected	not_detected	not_detected	not_detected	not_detected	not_detected		not_detected	not_detected	not_detected	not_detected	not_detected	not_detected	not_detected	not_detected	not_detected	not_detected	not_detected
b35c3d0764ba5ea	2	negative	f	f	f	not_detected	not_detected	not_detected	not_detected	not_detected	detected		not_detected	not_detected	not_detected	not_detected	not_detected	not_detected	not_detected	not_detected	not_detected	not_detected	not_detected
df05cbd8913e3b1	18	negative	f	f	f	not_detected	not_detected	not_detected	not_detected	detected	not_detected		not_detected	not_detected	not_detected	not_detected	not_detected	not_detected	not_detected	not_detected	not_detected	not_detected	not_detected
b024c0bcbd06c55	12	negative	f	f	f	not_detected	not_detected	not_detected	not_detected	not_detected	not_detected		not_detected	not_detected	not_detected	not_detected	not_detected	not_detected	not_detected	not_detected	not_detected	not_detected	not_detected
91c693484d5abff	10	negative	f	f	f	not_detected	not_detected	not_detected	not_detected	not_detected	not_detected		not_detected	not_detected	not_detected	not_detected	not_detected	not_detected	not_detected	detected	not_detected	not_detected	not_detected
c7493375e3a576c	3	negative	f	f	f	not_detected	not_detected	detected	not_detected	not_detected	not_detected		not_detected	not_detected	not_detected	not_detected	not_detected	not_detected	not_detected	not_detected	not_detected	not_detected	not_detected
8d5055e0c0c192e	7	negative	f	f	f	not_detected	not_detected	detected	not_detected	not_detected	not_detected		not_detected	not_detected	not_detected	not_detected	not_detected	not_detected	not_detected	not_detected	not_detected	not_detected	not_detected
9955f256c9d5957	2	negative	f	f	f	not_detected	not_detected	not_detected	not_detected	not_detected	not_detected		not_detected	not_detected	not_detected	not_detected	not_detected	not_detected	not_detected	not_detected	not_detected	not_detected	not_detected
26bc5c882b8bebc	18	negative	f	f	f	not_detected	not_detected	not_detected	not_detected	not_detected	not_detected		not_detected	not_detected	not_detected	not_detected	not_detected	not_detected	not_detected	not_detected	not_detected	not_detected	not_detected
088069217e95a4a	6	negative	f	f	f	not_detected	not_detected	not_detected	not_detected	not_detected	not_detected		not_detected	not_detected	not_detected	not_detected	not_detected	not_detected	not_detected	not_detected	not_detected	not_detected	not_detected
059865b65632d01	9	negative	f	f	f	not_detected	not_detected	not_detected	not_detected	not_detected	not_detected		not_detected	not_detected	not_detected	not_detected	not_detected	not_detected	not_detected	not_detected	not_detected	not_detected	not_detected
c9739f576bd044a	6	negative	f	f	f	not_detected	not_detected	not_detected	not_detected	not_detected	not_detected		not_detected	not_detected	not_detected	not_detected	not_detected	not_detected	not_detected	not_detected	not_detected	not_detected	not_detected
b89dc0c04052d7c	0	negative	f	f	f	detected	not_detected	not_detected	not_detected	not_detected	not_detected		not_detected	not_detected	not_detected	not_detected	not_detected	not_detected	not_detected	not_detected	not_detected	not_detected	not_detected
f26de4fe4f5942e	2	negative	f	f	f	not_detected	not_detected	not_detected	not_detected	not_detected	not_detected		not_detected	not_detected	not_detected	not_detected	not_detected	not_detected	not_detected	not_detected	not_detected	not_detected	not_detected
2ba16c9567f360d	9	negative	f	f	f	not_detected	not_detected	not_detected	not_detected	not_detected	detected		not_detected	not_detected	not_detected	not_detected	not_detected	not_detected	not_detected	not_detected	not_detected	not_detected	not_detected
671655cb4b17c2e	3	negative	f	f	f	not_detected	not_detected	not_detected	not_detected	not_detected	not_detected		not_detected	not_detected	not_detected	not_detected	not_detected	not_detected	not_detected	detected	not_detected	not_detected	not_detected
93d3d13872160f9	14	negative	f	f	f	not_detected	not_detected	not_detected	not_detected	not_detected	not_detected		not_detected	not_detected	not_detected	not_detected	not_detected	not_detected	not_detected	not_detected	not_detected	not_detected	not_detected
17f4716c1c1beb4	6	negative	f	f	f	not_detected	not_detected	not_detected	not_detected	not_detected	not_detected		not_detected	not_detected	not_detected	not_detected	not_detected	not_detected	not_detected	not_detected	not_detected	not_detected	not_detected
ac386bec60d6b77	3	negative	f	f	f	not_detected	not_detected	not_detected	not_detected	not_detected	not_detected		not_detected	not_detected	not_detected	not_detected	not_detected	not_detected	not_detected	not_detected	not_detected	not_detected	not_detected
00ac9eaa6c5358f	2	negative	f	f	f	not_detected	not_detected	not_detected	not_detected	not_detected	not_detected		not_detected	not_detected	not_detected	not_detected	not_detected	not_detected	not_detected	not_detected	not_detected	not_detected	not_detected
fdea9543f796210	11	negative	f	f	f	not_detected	not_detected	not_detected	not_detected	not_detected	detected		not_detected	not_detected	not_detected	not_detected	not_detected	not_detected	not_detected	not_detected	not_detected	not_detected	not_detected
0d2a876b15cf57e	2	negative	f	f	f	not_detected	not_detected	not_detected	not_detected	not_detected	not_detected		not_detected	not_detected	not_detected	not_detected	not_detected	not_detected	not_detected	not_detected	not_detected	not_detected	not_detected
a038ae69a3f0de9	16	negative	f	f	f	not_detected	not_detected	detected	not_detected	not_detected	not_detected		not_detected	not_detected	not_detected	not_detected	not_detected	not_detected	not_detected	not_detected	not_detected	not_detected	not_detected
a3f961ef2646aa1	11	negative	f	f	f	not_detected	not_detected	not_detected	not_detected	not_detected	not_detected		not_detected	not_detected	not_detected	not_detected	not_detected	not_detected	not_detected	not_detected	not_detected	not_detected	not_detected
3721fd9e52fc041	6	negative	f	f	f	not_detected	not_detected	not_detected	not_detected	not_detected	not_detected		not_detected	not_detected	not_detected	not_detected	not_detected	not_detected	not_detected	not_detected	not_detected	not_detected	not_detected
0f77fabc0fe7a6c	13	negative	f	f	f	not_detected	not_detected	not_detected	not_detected	not_detected	not_detected		not_detected	not_detected	not_detected	not_detected	not_detected	not_detected	not_detected	not_detected	not_detected	not_detected	not_detected
4467831d67537cd	4	negative	f	f	f	not_detected	not_detected	not_detected	not_detected	not_detected	detected		not_detected	not_detected	not_detected	not_detected	not_detected	not_detected	not_detected	not_detected	not_detected	not_detected	not_detected
d97aa9c07b7f329	14	negative	f	f	f	not_detected	not_detected	not_detected	not_detected	not_detected	detected		not_detected	not_detected	not_detected	not_detected	not_detected	not_detected	not_detected	not_detected	not_detected	not_detected	not_detected
3f89f1eb50494c8	1	negative	f	f	f	not_detected	not_detected	not_detected	not_detected	not_detected	detected		not_detected	not_detected	detected	not_detected	not_detected	not_detected	not_detected	detected	not_detected	not_detected	not_detected
9565c7a0f46fe80	16	negative	f	f	f	not_detected	not_detected	not_detected	not_detected	not_detected	not_detected		not_detected	not_detected	not_detected	not_detected	not_detected	not_detected	not_detected	not_detected	not_detected	not_detected	not_detected
66b380d899e0211	10	negative	f	f	f	not_detected	not_detected	not_detected	not_detected	not_detected	not_detected		not_detected	not_detected	not_detected	not_detected	not_detected	not_detected	not_detected	not_detected	not_detected	not_detected	not_detected
9647535684dc0c1	5	negative	f	f	f	not_detected	not_detected	not_detected	not_detected	not_detected	not_detected		not_detected	not_detected	not_detected	not_detected	not_detected	not_detected	not_detected	not_detected	not_detected	not_detected	not_detected
4500c99839db8fb	15	negative	f	f	f	not_detected	not_detected	not_detected	not_detected	not_detected	not_detected		not_detected	not_detected	not_detected	not_detected	not_detected	not_detected	not_detected	not_detected	not_detected	not_detected	not_detected
90719f09d0d34bb	13	negative	f	f	f	not_detected	not_detected	not_detected	not_detected	not_detected	detected		not_detected	not_detected	not_detected	not_detected	not_detected	not_detected	not_detected	not_detected	not_detected	not_detected	not_detected
cb8ea770e71f98b	2	negative	f	f	f	not_detected	not_detected	not_detected	not_detected	not_detected	detected		not_detected	not_detected	not_detected	not_detected	not_detected	not_detected	not_detected	not_detected	not_detected	not_detected	not_detected
4d2fd72b4ca5b63	16	negative	f	f	f	not_detected	not_detected	not_detected	not_detected	not_detected	not_detected		not_detected	not_detected	not_detected	not_detected	not_detected	not_detected	not_detected	not_detected	not_detected	not_detected	not_detected
977fcd3057046f3	1	negative	f	f	f	not_detected	not_detected	not_detected	not_detected	not_detected	detected		not_detected	not_detected	not_detected	not_detected	not_detected	not_detected	not_detected	not_detected	not_detected	not_detected	not_detected
bdbf929e59dc7b8	0	negative	f	f	f	not_detected	not_detected	not_detected	not_detected	not_detected	not_detected		not_detected	not_detected	not_detected	not_detected	not_detected	not_detected	not_detected	not_detected	not_detected	not_detected	not_detected
41b941d6a5672d5	7	negative	f	f	f	not_detected	not_detected	not_detected	not_detected	not_detected	not_detected		not_detected	not_detected	not_detected	not_detected	not_detected	not_detected	not_detected	not_detected	not_detected	not_detected	not_detected
696e737573e342a	13	negative	f	f	f	not_detected	not_detected	not_detected	not_detected	not_detected	not_detected		not_detected	not_detected	not_detected	not_detected	not_detected	not_detected	detected	not_detected	not_detected	not_detected	not_detected
988d4ee3e6a5ec2	11	negative	f	f	f	not_detected	not_detected	not_detected	not_detected	not_detected	not_detected		not_detected	not_detected	not_detected	not_detected	not_detected	not_detected	not_detected	not_detected	not_detected	not_detected	not_detected
21153ad34cd62ab	16	negative	f	f	f	not_detected	not_detected	not_detected	not_detected	not_detected	not_detected		not_detected	not_detected	not_detected	not_detected	not_detected	not_detected	not_detected	not_detected	not_detected	not_detected	not_detected
d7834ed75f2da44	16	positive	t	f	f	not_detected	not_detected	not_detected	not_detected	not_detected	not_detected		not_detected	not_detected	not_detected	not_detected	not_detected	not_detected	not_detected	not_detected	not_detected	not_detected	not_detected
afdd2d220c70a5c	4	negative	f	f	f	not_detected	not_detected	not_detected	not_detected	not_detected	not_detected		not_detected	not_detected	not_detected	not_detected	not_detected	not_detected	not_detected	not_detected	not_detected	not_detected	not_detected
5e23841b7ae8086	11	negative	f	f	f	not_detected	not_detected	not_detected	not_detected	not_detected	not_detected		not_detected	not_detected	not_detected	not_detected	not_detected	not_detected	not_detected	not_detected	not_detected	not_detected	not_detected
54e6578edb8ec65	16	negative	f	f	f	not_detected	not_detected	not_detected	not_detected	not_detected	not_detected		not_detected	not_detected	not_detected	not_detected	not_detected	not_detected	not_detected	detected	not_detected	not_detected	not_detected
b2f5e941c8f4737	12	negative	f	f	f	not_detected	not_detected	not_detected	not_detected	not_detected	detected		not_detected	not_detected	not_detected	not_detected	not_detected	not_detected	not_detected	not_detected	not_detected	not_detected	not_detected
d3adcbd9067a5f4	3	negative	f	f	f	not_detected	not_detected	not_detected	not_detected	not_detected	detected		not_detected	not_detected	not_detected	not_detected	not_detected	not_detected	not_detected	not_detected	not_detected	not_detected	not_detected
c5ff514570bfc36	7	negative	f	f	f	not_detected	not_detected	not_detected	not_detected	not_detected	not_detected		not_detected	not_detected	not_detected	not_detected	not_detected	not_detected	not_detected	not_detected	not_detected	not_detected	not_detected
c8c628a7f1d8274	1	negative	f	f	f	not_detected	not_detected	not_detected	not_detected	not_detected	detected		not_detected	not_detected	not_detected	not_detected	detected	not_detected	not_detected	not_detected	not_detected	not_detected	not_detected
3a0fbb5bc68b82c	1	negative	f	f	f	not_detected	not_detected	not_detected	not_detected	not_detected	not_detected		not_detected	not_detected	not_detected	not_detected	not_detected	not_detected	not_detected	detected	not_detected	not_detected	not_detected
57e666bcd3598ae	7	negative	f	f	f	not_detected	not_detected	not_detected	not_detected	not_detected	not_detected		not_detected	not_detected	not_detected	not_detected	not_detected	not_detected	not_detected	not_detected	not_detected	not_detected	not_detected
b97820edf06d4d9	15	negative	f	f	f	not_detected	not_detected	not_detected	not_detected	not_detected	not_detected		not_detected	not_detected	not_detected	not_detected	not_detected	not_detected	not_detected	detected	not_detected	not_detected	not_detected
04235e8a80d92ed	12	negative	f	f	f	not_detected	not_detected	not_detected	not_detected	detected	not_detected		not_detected	not_detected	not_detected	not_detected	not_detected	not_detected	not_detected	not_detected	not_detected	not_detected	not_detected
e71bc94bda4d3dc	1	negative	f	f	f	not_detected	not_detected	not_detected	not_detected	not_detected	detected		not_detected	not_detected	not_detected	not_detected	not_detected	not_detected	not_detected	not_detected	not_detected	not_detected	not_detected
91b2a0c80df5afa	13	negative	f	f	f	not_detected	not_detected	not_detected	not_detected	not_detected	not_detected		not_detected	not_detected	not_detected	not_detected	not_detected	not_detected	not_detected	not_detected	not_detected	not_detected	not_detected
c89814743bad2b3	9	negative	f	f	f	not_detected	not_detected	not_detected	not_detected	not_detected	not_detected		detected	not_detected	not_detected	not_detected	not_detected	not_detected	not_detected	not_detected	not_detected	not_detected	not_detected
ff769b24acba778	17	negative	f	f	f	not_detected	not_detected	not_detected	not_detected	not_detected	detected		not_detected	not_detected	not_detected	not_detected	not_detected	not_detected	not_detected	not_detected	not_detected	not_detected	not_detected
1e76e8f857f66e6	13	negative	f	f	f	not_detected	not_detected	not_detected	not_detected	not_detected	detected		not_detected	not_detected	not_detected	not_detected	not_detected	not_detected	not_detected	not_detected	not_detected	not_detected	not_detected
bfbc87435ca860a	4	negative	f	f	f	not_detected	not_detected	detected	not_detected	not_detected	not_detected		not_detected	not_detected	not_detected	not_detected	not_detected	not_detected	not_detected	not_detected	not_detected	not_detected	not_detected
72c937c8c347572	10	negative	f	f	f	not_detected	not_detected	not_detected	not_detected	not_detected	not_detected		not_detected	not_detected	not_detected	not_detected	not_detected	not_detected	not_detected	not_detected	not_detected	not_detected	not_detected
7f33ca2edbef4f9	0	negative	f	f	f	not_detected	not_detected	not_detected	not_detected	not_detected	not_detected		not_detected	not_detected	not_detected	not_detected	not_detected	not_detected	not_detected	not_detected	not_detected	not_detected	not_detected
9e61076a9d83041	14	negative	f	f	f	not_detected	not_detected	not_detected	not_detected	not_detected	detected		not_detected	not_detected	not_detected	not_detected	not_detected	not_detected	not_detected	not_detected	not_detected	not_detected	not_detected
93d59e19ef57bc9	0	negative	f	f	f	not_detected	not_detected	not_detected	not_detected	not_detected	detected		not_detected	not_detected	not_detected	not_detected	not_detected	not_detected	not_detected	not_detected	not_detected	not_detected	not_detected
b9b0adbf98a63c6	2	negative	f	f	f	not_detected	not_detected	not_detected	not_detected	not_detected	not_detected		not_detected	not_detected	not_detected	not_detected	not_detected	detected	not_detected	not_detected	not_detected	not_detected	not_detected
fff6cd69cbbfe83	1	negative	f	f	f	not_detected	not_detected	not_detected	not_detected	not_detected	not_detected		not_detected	not_detected	not_detected	not_detected	not_detected	detected	not_detected	not_detected	not_detected	not_detected	not_detected
37d50db73c0eaeb	17	negative	f	f	f	not_detected	not_detected	not_detected	not_detected	not_detected	not_detected		not_detected	not_detected	not_detected	not_detected	not_detected	not_detected	not_detected	not_detected	not_detected	not_detected	not_detected
41cbee7d9565344	15	negative	f	f	f	not_detected	not_detected	not_detected	not_detected	not_detected	not_detected		not_detected	not_detected	not_detected	not_detected	not_detected	not_detected	not_detected	not_detected	not_detected	not_detected	not_detected
b02d278a976ae6c	16	negative	f	f	f	not_detected	not_detected	not_detected	not_detected	not_detected	detected		not_detected	not_detected	not_detected	not_detected	not_detected	not_detected	not_detected	not_detected	not_detected	not_detected	not_detected
4365afc0157d2a2	2	negative	f	f	f	not_detected	not_detected	not_detected	not_detected	not_detected	not_detected		not_detected	not_detected	not_detected	not_detected	not_detected	not_detected	not_detected	not_detected	not_detected	not_detected	not_detected
90dd8c58dfc7632	9	negative	f	f	f	not_detected	not_detected	not_detected	not_detected	not_detected	not_detected		not_detected	not_detected	not_detected	not_detected	not_detected	not_detected	not_detected	not_detected	not_detected	not_detected	not_detected
8cd2592cb0c9837	3	negative	f	f	f	not_detected	not_detected	not_detected	not_detected	not_detected	not_detected		not_detected	not_detected	not_detected	not_detected	not_detected	not_detected	not_detected	not_detected	not_detected	not_detected	not_detected
f1f877e97bfdf21	16	negative	f	f	f	not_detected	not_detected	not_detected	not_detected	not_detected	not_detected		not_detected	not_detected	not_detected	not_detected	not_detected	not_detected	not_detected	not_detected	not_detected	not_detected	not_detected
8cdb46b613bf50f	8	negative	f	f	f	not_detected	not_detected	not_detected	not_detected	not_detected	detected		not_detected	not_detected	not_detected	not_detected	not_detected	not_detected	not_detected	not_detected	not_detected	not_detected	not_detected
53ad9106b7a0881	14	negative	f	f	f	not_detected	not_detected	not_detected	not_detected	not_detected	not_detected		not_detected	not_detected	not_detected	not_detected	not_detected	not_detected	not_detected	not_detected	not_detected	not_detected	not_detected
d25be79420274f1	7	negative	f	f	f	not_detected	not_detected	not_detected	not_detected	not_detected	not_detected		not_detected	not_detected	not_detected	not_detected	not_detected	not_detected	not_detected	not_detected	not_detected	not_detected	not_detected
0b55714daf54ab8	11	negative	f	f	f	not_detected	not_detected	not_detected	not_detected	not_detected	not_detected		not_detected	not_detected	not_detected	not_detected	not_detected	not_detected	not_detected	detected	not_detected	not_detected	not_detected
ceaa5fc6af20df9	15	negative	f	f	f	not_detected	not_detected	not_detected	not_detected	not_detected	not_detected		not_detected	not_detected	not_detected	not_detected	not_detected	not_detected	not_detected	detected	not_detected	not_detected	not_detected
db99027ab6f9e3a	15	negative	f	f	f	not_detected	not_detected	not_detected	not_detected	not_detected	detected		not_detected	not_detected	not_detected	not_detected	not_detected	not_detected	not_detected	not_detected	not_detected	not_detected	not_detected
ac5c15062a67fc5	2	negative	f	f	f	not_detected	not_detected	not_detected	not_detected	not_detected	not_detected		not_detected	not_detected	not_detected	not_detected	not_detected	not_detected	not_detected	not_detected	not_detected	not_detected	not_detected
273a659e2724251	16	negative	f	f	f	not_detected	not_detected	not_detected	not_detected	not_detected	detected		not_detected	not_detected	not_detected	not_detected	not_detected	not_detected	not_detected	not_detected	not_detected	not_detected	not_detected
6c9e4f178264c8d	12	negative	f	f	f	not_detected	not_detected	detected	not_detected	not_detected	not_detected		not_detected	not_detected	not_detected	not_detected	not_detected	not_detected	not_detected	not_detected	not_detected	not_detected	not_detected
c8920f4cb2f82b0	11	negative	f	f	f	not_detected	not_detected	not_detected	not_detected	not_detected	not_detected		not_detected	not_detected	not_detected	not_detected	not_detected	not_detected	not_detected	detected	not_detected	not_detected	not_detected
236a35e8a3e3c95	9	negative	f	f	f	not_detected	not_detected	not_detected	not_detected	not_detected	detected		not_detected	not_detected	not_detected	not_detected	not_detected	not_detected	not_detected	not_detected	not_detected	not_detected	not_detected
e8f82adec53ab11	8	negative	f	f	f	not_detected	not_detected	not_detected	not_detected	not_detected	not_detected		not_detected	not_detected	not_detected	not_detected	not_detected	not_detected	not_detected	not_detected	not_detected	not_detected	not_detected
28669f7ddf96ad0	2	negative	f	f	f	not_detected	not_detected	not_detected	not_detected	not_detected	not_detected		not_detected	not_detected	not_detected	not_detected	not_detected	not_detected	not_detected	not_detected	not_detected	not_detected	not_detected
2f5eacae88cac6f	2	negative	f	f	f	not_detected	not_detected	not_detected	not_detected	not_detected	detected		not_detected	not_detected	not_detected	not_detected	not_detected	not_detected	not_detected	not_detected	not_detected	not_detected	not_detected
02a6e340419afaa	7	negative	f	f	f	not_detected	not_detected	not_detected	not_detected	not_detected	detected		not_detected	not_detected	not_detected	not_detected	not_detected	not_detected	not_detected	not_detected	not_detected	not_detected	not_detected
b1e0c6b194afd84	14	negative	f	f	f	not_detected	not_detected	not_detected	not_detected	not_detected	not_detected		not_detected	not_detected	not_detected	not_detected	not_detected	not_detected	not_detected	not_detected	not_detected	not_detected	not_detected
57e52cd17ffedc8	1	negative	f	f	f	not_detected	not_detected	not_detected	not_detected	not_detected	not_detected		not_detected	not_detected	not_detected	not_detected	not_detected	not_detected	not_detected	not_detected	not_detected	not_detected	not_detected
eddf6ee4c1a300d	8	negative	f	f	f	not_detected	not_detected	not_detected	not_detected	not_detected	not_detected		not_detected	not_detected	not_detected	not_detected	not_detected	not_detected	not_detected	not_detected	not_detected	not_detected	not_detected
9fa1a3fd418a814	7	negative	f	f	f	not_detected	not_detected	detected	not_detected	not_detected	not_detected		not_detected	not_detected	not_detected	not_detected	not_detected	not_detected	not_detected	not_detected	not_detected	not_detected	not_detected
29ca08b8895e948	12	negative	f	f	f	not_detected	not_detected	not_detected	not_detected	not_detected	not_detected		not_detected	not_detected	not_detected	not_detected	not_detected	not_detected	not_detected	not_detected	not_detected	not_detected	not_detected
0b1eca05ec635a2	13	negative	f	f	f	not_detected	not_detected	not_detected	not_detected	not_detected	not_detected		not_detected	not_detected	not_detected	not_detected	not_detected	not_detected	not_detected	not_detected	not_detected	not_detected	not_detected
88100bb9e30981b	17	negative	f	f	f	not_detected	not_detected	not_detected	not_detected	not_detected	not_detected		not_detected	not_detected	not_detected	not_detected	not_detected	not_detected	not_detected	not_detected	not_detected	not_detected	not_detected
0ee92dbe018b4c5	0	negative	f	f	f	not_detected	not_detected	not_detected	not_detected	not_detected	detected		not_detected	not_detected	not_detected	not_detected	not_detected	not_detected	not_detected	not_detected	not_detected	not_detected	not_detected
c3e0b5eeb1c31d9	16	negative	f	f	f	not_detected	not_detected	not_detected	not_detected	not_detected	not_detected		not_detected	not_detected	not_detected	not_detected	not_detected	not_detected	not_detected	not_detected	not_detected	not_detected	not_detected
def383f6a1cd4eb	16	negative	f	f	f	not_detected	not_detected	not_detected	not_detected	not_detected	not_detected		not_detected	not_detected	not_detected	not_detected	not_detected	not_detected	not_detected	not_detected	not_detected	not_detected	not_detected
8733b5587ba412f	19	negative	f	f	t	not_detected	not_detected	not_detected	not_detected	not_detected	detected		not_detected	not_detected	not_detected	not_detected	not_detected	not_detected	not_detected	not_detected	not_detected	not_detected	not_detected
ea0d586a1288239	0	negative	f	f	f	not_detected	not_detected	not_detected	not_detected	not_detected	not_detected		not_detected	not_detected	not_detected	not_detected	not_detected	not_detected	not_detected	detected	not_detected	not_detected	not_detected
31e75a65f668660	9	negative	f	f	f	not_detected	not_detected	detected	not_detected	not_detected	not_detected		not_detected	not_detected	not_detected	not_detected	not_detected	not_detected	not_detected	not_detected	not_detected	not_detected	not_detected
e23dd27579238df	5	negative	f	f	f	not_detected	not_detected	not_detected	not_detected	detected	detected		not_detected	not_detected	not_detected	not_detected	not_detected	not_detected	not_detected	not_detected	not_detected	not_detected	not_detected
b63eec0538a8562	3	negative	f	f	f	not_detected	not_detected	not_detected	not_detected	not_detected	detected		not_detected	not_detected	not_detected	not_detected	not_detected	not_detected	not_detected	not_detected	not_detected	not_detected	not_detected
0b8806f56ca0320	19	negative	f	f	f	not_detected	not_detected	not_detected	not_detected	not_detected	not_detected		not_detected	not_detected	not_detected	not_detected	not_detected	not_detected	not_detected	not_detected	not_detected	not_detected	not_detected
1dc882f7f9b7a3c	14	negative	f	f	f	not_detected	detected	not_detected	not_detected	not_detected	not_detected		not_detected	not_detected	not_detected	not_detected	not_detected	not_detected	not_detected	not_detected	not_detected	not_detected	not_detected
3a4c7aa4bed2c6a	0	negative	f	f	t	not_detected	not_detected	not_detected	not_detected	not_detected	not_detected		not_detected	not_detected	not_detected	detected	not_detected	not_detected	not_detected	not_detected	not_detected	not_detected	not_detected
fdc823885832cda	0	negative	f	f	f	detected	not_detected	not_detected	not_detected	not_detected	not_detected		not_detected	not_detected	not_detected	not_detected	not_detected	not_detected	not_detected	not_detected	not_detected	not_detected	not_detected
3b5582d48950cb2	13	negative	f	f	f	not_detected	not_detected	not_detected	not_detected	not_detected	not_detected		not_detected	not_detected	not_detected	not_detected	not_detected	not_detected	not_detected	not_detected	not_detected	not_detected	not_detected
1ee5571b5f2b72a	7	negative	f	f	f	not_detected	not_detected	not_detected	not_detected	not_detected	detected		not_detected	not_detected	not_detected	not_detected	not_detected	not_detected	not_detected	not_detected	not_detected	not_detected	not_detected
fe18c49a84b29be	12	negative	f	f	f	not_detected	not_detected	not_detected	not_detected	not_detected	not_detected		not_detected	not_detected	not_detected	not_detected	not_detected	not_detected	not_detected	not_detected	not_detected	not_detected	not_detected
31208ad8d606478	16	negative	f	f	f	not_detected	not_detected	not_detected	not_detected	not_detected	not_detected		not_detected	not_detected	not_detected	not_detected	not_detected	not_detected	not_detected	not_detected	not_detected	not_detected	not_detected
375b601be8a0999	11	negative	f	f	f	not_detected	not_detected	not_detected	not_detected	not_detected	not_detected		not_detected	not_detected	not_detected	not_detected	not_detected	not_detected	not_detected	not_detected	not_detected	not_detected	not_detected
9f5c8e208cba01b	3	negative	f	f	f	not_detected	not_detected	not_detected	not_detected	not_detected	detected		not_detected	not_detected	not_detected	not_detected	not_detected	not_detected	not_detected	not_detected	not_detected	not_detected	not_detected
114456f8064b2c4	12	negative	f	f	f	not_detected	not_detected	not_detected	not_detected	not_detected	not_detected		not_detected	not_detected	not_detected	not_detected	not_detected	not_detected	not_detected	detected	not_detected	not_detected	not_detected
df92f8b6da2ddfb	3	negative	f	f	f	not_detected	not_detected	not_detected	not_detected	not_detected	not_detected		not_detected	not_detected	not_detected	not_detected	not_detected	not_detected	detected	not_detected	not_detected	not_detected	not_detected
5d9eb5ba762a1d5	0	negative	f	f	f	not_detected	not_detected	not_detected	not_detected	detected	detected		not_detected	not_detected	not_detected	detected	not_detected	not_detected	not_detected	not_detected	not_detected	not_detected	not_detected
bb1c5836f2f00a6	0	negative	f	f	f	not_detected	not_detected	not_detected	not_detected	not_detected	not_detected		not_detected	not_detected	not_detected	detected	not_detected	not_detected	not_detected	not_detected	not_detected	not_detected	not_detected
0408cb53fbd4df8	14	negative	f	f	f	not_detected	not_detected	not_detected	not_detected	not_detected	not_detected		not_detected	not_detected	not_detected	not_detected	not_detected	not_detected	not_detected	not_detected	not_detected	not_detected	not_detected
f291e5a9e75238e	18	negative	f	f	f	not_detected	not_detected	not_detected	not_detected	not_detected	not_detected		not_detected	not_detected	not_detected	not_detected	not_detected	not_detected	not_detected	detected	not_detected	not_detected	not_detected
a81d1c806865589	18	negative	f	f	f	not_detected	not_detected	not_detected	not_detected	not_detected	not_detected		not_detected	not_detected	not_detected	not_detected	not_detected	not_detected	not_detected	not_detected	not_detected	not_detected	not_detected
fd40e73d187119e	3	negative	f	f	f	not_detected	not_detected	not_detected	not_detected	not_detected	not_detected		not_detected	not_detected	not_detected	not_detected	not_detected	not_detected	not_detected	not_detected	not_detected	not_detected	not_detected
0879012c5f10c0e	10	negative	f	f	f	not_detected	not_detected	detected	not_detected	not_detected	not_detected		not_detected	not_detected	not_detected	not_detected	not_detected	not_detected	not_detected	not_detected	not_detected	not_detected	not_detected
111d3ea3a6b441d	1	negative	f	f	f	not_detected	not_detected	not_detected	not_detected	not_detected	not_detected		not_detected	not_detected	not_detected	not_detected	not_detected	not_detected	not_detected	detected	not_detected	not_detected	not_detected
208603c38b44fdc	14	negative	f	f	f	not_detected	not_detected	not_detected	not_detected	not_detected	not_detected		not_detected	not_detected	not_detected	not_detected	not_detected	not_detected	not_detected	detected	not_detected	not_detected	not_detected
33f08cc3e1d4c76	16	negative	f	f	f	not_detected	not_detected	not_detected	not_detected	not_detected	detected		not_detected	not_detected	not_detected	not_detected	not_detected	not_detected	not_detected	not_detected	not_detected	not_detected	not_detected
67929268573011e	4	negative	f	f	f	not_detected	not_detected	not_detected	not_detected	not_detected	detected		not_detected	not_detected	not_detected	not_detected	not_detected	not_detected	not_detected	not_detected	not_detected	not_detected	not_detected
285a21a764ec3a8	13	negative	f	f	f	not_detected	not_detected	not_detected	not_detected	not_detected	not_detected		not_detected	not_detected	not_detected	not_detected	not_detected	not_detected	not_detected	not_detected	not_detected	not_detected	not_detected
5c3af5fe178f117	5	negative	f	f	f	not_detected	not_detected	not_detected	not_detected	not_detected	not_detected		not_detected	not_detected	not_detected	not_detected	not_detected	not_detected	detected	not_detected	not_detected	not_detected	not_detected
a42cc995f86026f	6	negative	f	f	f	not_detected	not_detected	not_detected	not_detected	not_detected	not_detected		not_detected	not_detected	not_detected	not_detected	not_detected	not_detected	not_detected	not_detected	not_detected	not_detected	not_detected
77c067470b48a3d	6	negative	f	f	f	not_detected	not_detected	not_detected	not_detected	not_detected	not_detected		not_detected	not_detected	not_detected	not_detected	not_detected	not_detected	not_detected	not_detected	not_detected	not_detected	not_detected
24be7bc187eee02	17	negative	f	f	f	not_detected	not_detected	detected	not_detected	not_detected	not_detected		not_detected	not_detected	not_detected	not_detected	not_detected	not_detected	not_detected	not_detected	not_detected	not_detected	not_detected
13f85ed24fe2f0f	1	negative	f	f	f	not_detected	not_detected	not_detected	not_detected	not_detected	not_detected		not_detected	not_detected	not_detected	not_detected	not_detected	not_detected	not_detected	detected	not_detected	not_detected	not_detected
9224cf3f23ccd86	9	negative	f	f	f	not_detected	not_detected	not_detected	not_detected	not_detected	not_detected		not_detected	not_detected	not_detected	not_detected	not_detected	not_detected	not_detected	not_detected	not_detected	not_detected	not_detected
5806e354e45ab46	6	negative	f	f	f	not_detected	not_detected	not_detected	not_detected	not_detected	not_detected		not_detected	not_detected	not_detected	not_detected	not_detected	not_detected	not_detected	not_detected	not_detected	not_detected	not_detected
385f33616dbb4cb	2	negative	f	f	f	not_detected	not_detected	not_detected	not_detected	not_detected	not_detected		not_detected	not_detected	not_detected	not_detected	not_detected	not_detected	not_detected	not_detected	not_detected	not_detected	not_detected
51154f6d034f97f	18	negative	f	f	f	not_detected	not_detected	detected	not_detected	not_detected	not_detected		not_detected	not_detected	not_detected	not_detected	not_detected	not_detected	not_detected	not_detected	not_detected	not_detected	not_detected
2ac88cc402323c0	1	negative	f	f	f	not_detected	not_detected	not_detected	not_detected	not_detected	not_detected		not_detected	not_detected	not_detected	not_detected	not_detected	not_detected	not_detected	not_detected	not_detected	not_detected	not_detected
fcbfaa06ae76ffb	0	negative	f	f	f	not_detected	not_detected	not_detected	not_detected	not_detected	detected		not_detected	not_detected	not_detected	not_detected	not_detected	not_detected	not_detected	not_detected	not_detected	not_detected	not_detected
0c78cd1194d1263	5	negative	f	f	f	detected	not_detected	not_detected	not_detected	not_detected	not_detected		not_detected	not_detected	not_detected	not_detected	not_detected	not_detected	not_detected	not_detected	not_detected	not_detected	not_detected
11aa3a40ca1b83c	15	negative	f	f	f	not_detected	not_detected	not_detected	not_detected	not_detected	not_detected		not_detected	detected	not_detected	not_detected	not_detected	not_detected	not_detected	not_detected	not_detected	not_detected	not_detected
b16b49f7bd3e692	10	positive	f	f	f	not_detected	not_detected	not_detected	not_detected	not_detected	not_detected		not_detected	not_detected	not_detected	not_detected	not_detected	not_detected	not_detected	not_detected	not_detected	not_detected	not_detected
fc73fb96f27962a	9	negative	f	f	f	not_detected	not_detected	not_detected	not_detected	not_detected	detected		not_detected	not_detected	not_detected	not_detected	not_detected	not_detected	not_detected	not_detected	not_detected	not_detected	not_detected
79696d7a81ff5dd	4	negative	f	f	f	not_detected	not_detected	detected	not_detected	not_detected	detected		not_detected	not_detected	not_detected	not_detected	not_detected	not_detected	not_detected	not_detected	not_detected	not_detected	not_detected
13add670047b4fa	14	negative	f	f	f	not_detected	not_detected	not_detected	not_detected	not_detected	not_detected		not_detected	not_detected	not_detected	not_detected	not_detected	not_detected	not_detected	detected	not_detected	not_detected	not_detected
53f19ace08ffce2	17	negative	f	f	f	not_detected	not_detected	not_detected	not_detected	not_detected	not_detected		not_detected	not_detected	not_detected	not_detected	not_detected	not_detected	not_detected	not_detected	not_detected	not_detected	not_detected
2938e6daac5f95f	17	negative	f	f	f	not_detected	not_detected	not_detected	not_detected	not_detected	not_detected		not_detected	not_detected	not_detected	not_detected	not_detected	not_detected	not_detected	not_detected	not_detected	not_detected	not_detected
a957b6bb91f9df1	3	negative	f	f	f	not_detected	not_detected	not_detected	not_detected	not_detected	not_detected		not_detected	not_detected	not_detected	not_detected	not_detected	not_detected	not_detected	not_detected	not_detected	not_detected	not_detected
6a468cfbc38db1f	12	negative	f	f	f	not_detected	not_detected	not_detected	not_detected	not_detected	not_detected		not_detected	not_detected	not_detected	not_detected	not_detected	not_detected	not_detected	not_detected	not_detected	not_detected	not_detected
902fa795b113a0d	13	negative	f	f	f	not_detected	not_detected	not_detected	not_detected	not_detected	not_detected		not_detected	not_detected	not_detected	not_detected	not_detected	not_detected	not_detected	not_detected	not_detected	not_detected	not_detected
288fd126080fcf2	1	negative	f	f	f	not_detected	not_detected	not_detected	not_detected	not_detected	not_detected		not_detected	not_detected	not_detected	not_detected	not_detected	not_detected	not_detected	not_detected	not_detected	detected	not_detected
e382fecd8c187b9	1	negative	f	f	f	not_detected	not_detected	not_detected	not_detected	not_detected	not_detected		not_detected	not_detected	not_detected	not_detected	not_detected	not_detected	not_detected	not_detected	not_detected	not_detected	not_detected
a4aa054da238156	3	negative	f	f	f	not_detected	not_detected	not_detected	not_detected	not_detected	not_detected		not_detected	not_detected	not_detected	not_detected	not_detected	not_detected	not_detected	not_detected	not_detected	not_detected	not_detected
666c64b10551d23	5	negative	f	f	f	not_detected	not_detected	not_detected	not_detected	not_detected	detected		not_detected	not_detected	not_detected	not_detected	not_detected	not_detected	detected	not_detected	not_detected	not_detected	not_detected
513e32fee288527	17	negative	f	f	f	not_detected	not_detected	not_detected	not_detected	not_detected	not_detected		not_detected	not_detected	not_detected	not_detected	not_detected	not_detected	not_detected	not_detected	not_detected	detected	not_detected
49b730d08f38293	1	negative	f	f	f	not_detected	not_detected	not_detected	not_detected	not_detected	not_detected		not_detected	not_detected	not_detected	not_detected	not_detected	not_detected	not_detected	not_detected	not_detected	not_detected	not_detected
94946028e75d0b9	11	negative	f	f	f	not_detected	not_detected	not_detected	not_detected	not_detected	not_detected		not_detected	not_detected	not_detected	not_detected	not_detected	not_detected	not_detected	detected	not_detected	not_detected	not_detected
1b5346b43cf5055	14	negative	f	f	f	not_detected	not_detected	not_detected	not_detected	not_detected	detected		not_detected	not_detected	not_detected	not_detected	not_detected	not_detected	not_detected	not_detected	not_detected	not_detected	not_detected
520959bcd10c81a	9	negative	f	f	f	not_detected	not_detected	not_detected	not_detected	not_detected	not_detected		not_detected	not_detected	not_detected	not_detected	not_detected	not_detected	not_detected	not_detected	not_detected	not_detected	not_detected
4a1313df764eba3	7	negative	f	f	f	not_detected	not_detected	not_detected	not_detected	not_detected	not_detected		not_detected	not_detected	not_detected	not_detected	not_detected	not_detected	not_detected	detected	not_detected	not_detected	not_detected
0f3f18df4c21a66	18	negative	f	f	f	not_detected	not_detected	not_detected	not_detected	not_detected	detected		not_detected	not_detected	not_detected	not_detected	not_detected	not_detected	not_detected	not_detected	not_detected	not_detected	not_detected
4382f5ea05e60c4	2	positive	f	f	f	not_detected	not_detected	not_detected	not_detected	not_detected	not_detected		not_detected	not_detected	not_detected	not_detected	not_detected	not_detected	not_detected	not_detected	not_detected	not_detected	not_detected
c41a3a1d0238ea2	14	negative	f	f	f	not_detected	not_detected	not_detected	not_detected	not_detected	not_detected		not_detected	not_detected	not_detected	detected	not_detected	not_detected	not_detected	detected	not_detected	not_detected	not_detected
0716648a7fa58a6	3	negative	f	f	f	not_detected	not_detected	not_detected	not_detected	not_detected	not_detected		not_detected	not_detected	not_detected	not_detected	not_detected	not_detected	not_detected	not_detected	not_detected	not_detected	not_detected
0db34a7c845e57a	13	negative	f	f	f	not_detected	detected	not_detected	not_detected	not_detected	not_detected		not_detected	not_detected	not_detected	not_detected	not_detected	not_detected	not_detected	not_detected	not_detected	not_detected	not_detected
0ecac021e9c4511	17	negative	f	f	f	not_detected	not_detected	not_detected	not_detected	not_detected	not_detected		not_detected	not_detected	not_detected	not_detected	not_detected	not_detected	not_detected	not_detected	not_detected	not_detected	not_detected
25ab118504a09df	2	negative	f	f	f	not_detected	not_detected	detected	not_detected	not_detected	detected		not_detected	not_detected	not_detected	not_detected	not_detected	not_detected	not_detected	not_detected	not_detected	not_detected	not_detected
5296e03e7097898	15	negative	f	f	f	not_detected	not_detected	not_detected	not_detected	not_detected	detected		not_detected	not_detected	not_detected	not_detected	not_detected	not_detected	not_detected	not_detected	not_detected	not_detected	not_detected
3467ff57e22ce17	15	negative	f	f	f	not_detected	not_detected	detected	not_detected	not_detected	not_detected		not_detected	not_detected	not_detected	not_detected	not_detected	not_detected	not_detected	not_detected	not_detected	not_detected	not_detected
7bef4fce28aa771	3	negative	f	f	f	not_detected	detected	not_detected	not_detected	not_detected	not_detected		not_detected	not_detected	not_detected	not_detected	not_detected	not_detected	not_detected	not_detected	not_detected	not_detected	not_detected
fddc6c17ceed9e5	8	negative	f	f	f	not_detected	not_detected	not_detected	not_detected	not_detected	not_detected		not_detected	not_detected	not_detected	not_detected	not_detected	not_detected	not_detected	not_detected	not_detected	not_detected	not_detected
2e27d4f6d7c2379	11	negative	f	f	f	not_detected	not_detected	not_detected	not_detected	not_detected	not_detected		not_detected	not_detected	not_detected	not_detected	not_detected	not_detected	not_detected	not_detected	not_detected	not_detected	not_detected
077b7b2e45cc873	12	negative	f	f	f	not_detected	not_detected	not_detected	not_detected	not_detected	not_detected		not_detected	not_detected	not_detected	not_detected	not_detected	not_detected	not_detected	not_detected	not_detected	not_detected	not_detected
380a1dfaff60443	11	negative	f	f	f	not_detected	not_detected	not_detected	not_detected	not_detected	not_detected		not_detected	not_detected	not_detected	not_detected	not_detected	not_detected	not_detected	not_detected	not_detected	not_detected	not_detected
9428396b6745f35	10	negative	f	f	f	not_detected	not_detected	not_detected	not_detected	not_detected	not_detected		not_detected	not_detected	not_detected	not_detected	not_detected	not_detected	not_detected	not_detected	not_detected	not_detected	not_detected
63e4f0cc133133e	9	negative	f	f	f	not_detected	not_detected	not_detected	not_detected	not_detected	detected		not_detected	not_detected	not_detected	not_detected	not_detected	not_detected	not_detected	not_detected	not_detected	not_detected	not_detected
87dcac33807ed36	9	negative	f	f	f	not_detected	not_detected	not_detected	not_detected	not_detected	detected		not_detected	not_detected	not_detected	not_detected	not_detected	not_detected	not_detected	not_detected	not_detected	not_detected	not_detected
8c8ad0191f57b59	9	negative	f	f	f	not_detected	not_detected	not_detected	not_detected	not_detected	not_detected		detected	not_detected	not_detected	not_detected	not_detected	not_detected	not_detected	not_detected	not_detected	not_detected	not_detected
513bdad75c84495	4	negative	f	f	f	detected	not_detected	not_detected	not_detected	not_detected	not_detected		not_detected	not_detected	not_detected	not_detected	not_detected	not_detected	not_detected	not_detected	not_detected	not_detected	not_detected
c5f91e7dec058c5	9	negative	f	f	f	not_detected	not_detected	not_detected	not_detected	not_detected	not_detected		not_detected	not_detected	not_detected	not_detected	not_detected	not_detected	not_detected	not_detected	not_detected	not_detected	not_detected
6184bcffcc20f56	17	negative	f	f	f	not_detected	not_detected	not_detected	not_detected	not_detected	detected		not_detected	not_detected	not_detected	not_detected	not_detected	not_detected	not_detected	not_detected	not_detected	not_detected	not_detected
5c3f58e25f728c0	11	negative	f	f	f	not_detected	not_detected	detected	not_detected	not_detected	not_detected		not_detected	not_detected	not_detected	not_detected	not_detected	not_detected	not_detected	not_detected	not_detected	not_detected	not_detected
5f08a0b944723f4	2	negative	f	f	f	not_detected	not_detected	not_detected	not_detected	not_detected	detected		not_detected	not_detected	not_detected	not_detected	not_detected	not_detected	not_detected	not_detected	not_detected	not_detected	not_detected
2693a9cc1a3ecdd	6	negative	f	f	f	not_detected	not_detected	not_detected	not_detected	not_detected	not_detected		not_detected	not_detected	not_detected	not_detected	not_detected	not_detected	not_detected	not_detected	not_detected	not_detected	not_detected
6255b7cc1920169	18	negative	f	f	f	not_detected	not_detected	not_detected	not_detected	not_detected	detected		not_detected	not_detected	not_detected	not_detected	not_detected	not_detected	not_detected	not_detected	not_detected	not_detected	not_detected
a9913858baaafe7	17	negative	f	f	f	not_detected	not_detected	not_detected	not_detected	not_detected	not_detected		not_detected	not_detected	not_detected	not_detected	not_detected	not_detected	not_detected	not_detected	not_detected	not_detected	not_detected
296eb90a0e4f286	0	negative	f	f	f	not_detected	not_detected	not_detected	not_detected	not_detected	not_detected		not_detected	not_detected	not_detected	not_detected	not_detected	not_detected	not_detected	not_detected	not_detected	not_detected	not_detected
88cfa34b38dfb23	3	negative	f	f	f	not_detected	not_detected	not_detected	not_detected	not_detected	not_detected		not_detected	not_detected	not_detected	not_detected	not_detected	not_detected	not_detected	not_detected	not_detected	not_detected	not_detected
0ea8803781fb22e	6	negative	f	f	f	not_detected	not_detected	not_detected	not_detected	not_detected	not_detected		not_detected	not_detected	not_detected	not_detected	not_detected	not_detected	not_detected	not_detected	not_detected	not_detected	not_detected
e8cd73daf06f3df	10	negative	f	f	f	not_detected	not_detected	not_detected	not_detected	not_detected	not_detected		not_detected	not_detected	not_detected	not_detected	not_detected	not_detected	not_detected	detected	not_detected	not_detected	not_detected
8037d4efdfe9bc2	10	negative	f	f	f	not_detected	not_detected	not_detected	not_detected	not_detected	not_detected		not_detected	not_detected	not_detected	not_detected	not_detected	not_detected	not_detected	detected	not_detected	not_detected	not_detected
5824d1a9e16518b	13	negative	f	f	f	not_detected	not_detected	not_detected	not_detected	not_detected	not_detected		not_detected	not_detected	not_detected	not_detected	not_detected	not_detected	not_detected	detected	not_detected	not_detected	not_detected
d0ddb85f863bc37	11	negative	f	f	f	not_detected	not_detected	not_detected	not_detected	not_detected	not_detected		not_detected	not_detected	not_detected	not_detected	not_detected	not_detected	not_detected	not_detected	not_detected	not_detected	not_detected
0835169097d077d	13	negative	f	f	f	not_detected	not_detected	not_detected	not_detected	not_detected	not_detected		not_detected	not_detected	not_detected	not_detected	not_detected	not_detected	not_detected	not_detected	not_detected	not_detected	not_detected
f41239fd3a79156	1	negative	f	f	f	not_detected	not_detected	not_detected	not_detected	not_detected	detected		not_detected	not_detected	not_detected	not_detected	not_detected	not_detected	not_detected	not_detected	not_detected	not_detected	not_detected
6a8cac1b1e2b246	8	negative	f	f	f	not_detected	detected	not_detected	not_detected	not_detected	not_detected		not_detected	not_detected	not_detected	not_detected	not_detected	not_detected	not_detected	not_detected	not_detected	not_detected	not_detected
e5a73bb9bcea9de	0	negative	f	f	f	not_detected	not_detected	not_detected	not_detected	not_detected	not_detected		not_detected	not_detected	not_detected	detected	not_detected	not_detected	not_detected	not_detected	not_detected	not_detected	not_detected
fb1653982631325	13	negative	f	f	f	not_detected	not_detected	not_detected	not_detected	not_detected	not_detected		not_detected	not_detected	not_detected	not_detected	not_detected	not_detected	detected	not_detected	not_detected	not_detected	not_detected
c8aef3bc4a48d46	0	negative	f	f	f	not_detected	not_detected	not_detected	not_detected	not_detected	not_detected		not_detected	not_detected	not_detected	not_detected	not_detected	not_detected	not_detected	detected	not_detected	not_detected	not_detected
24a18a1594b6c5b	0	negative	f	f	f	not_detected	not_detected	not_detected	not_detected	detected	detected		not_detected	not_detected	not_detected	detected	not_detected	not_detected	not_detected	not_detected	not_detected	not_detected	not_detected
6ece41ff3c43cd8	12	negative	f	f	f	not_detected	not_detected	not_detected	not_detected	not_detected	not_detected		not_detected	not_detected	not_detected	not_detected	not_detected	not_detected	not_detected	not_detected	not_detected	not_detected	not_detected
439b83d36c9313a	4	negative	f	f	f	not_detected	not_detected	not_detected	not_detected	not_detected	not_detected		not_detected	not_detected	not_detected	not_detected	not_detected	not_detected	not_detected	not_detected	not_detected	not_detected	not_detected
e76d6a5ff75e526	7	negative	f	f	f	not_detected	not_detected	not_detected	not_detected	not_detected	not_detected		not_detected	not_detected	not_detected	not_detected	not_detected	not_detected	not_detected	not_detected	not_detected	not_detected	not_detected
b41882de14f32e3	13	negative	f	f	f	not_detected	not_detected	not_detected	not_detected	not_detected	not_detected		not_detected	not_detected	not_detected	not_detected	not_detected	not_detected	not_detected	not_detected	not_detected	not_detected	not_detected
c62ba2b10f39cd3	16	negative	f	f	f	not_detected	not_detected	not_detected	not_detected	not_detected	not_detected		detected	not_detected	not_detected	not_detected	not_detected	not_detected	not_detected	not_detected	not_detected	not_detected	not_detected
0f2c3bd3954f19e	7	negative	f	t	f	not_detected	not_detected	not_detected	not_detected	not_detected	detected		not_detected	not_detected	not_detected	not_detected	not_detected	not_detected	not_detected	not_detected	not_detected	not_detected	not_detected
1f526af188d8056	0	negative	f	f	f	not_detected	not_detected	not_detected	not_detected	not_detected	detected		not_detected	not_detected	not_detected	not_detected	not_detected	not_detected	not_detected	not_detected	not_detected	not_detected	not_detected
49461a45bf0c0f9	2	negative	f	f	f	not_detected	not_detected	not_detected	not_detected	not_detected	not_detected		not_detected	not_detected	not_detected	not_detected	not_detected	not_detected	not_detected	not_detected	not_detected	not_detected	not_detected
5d2001ece3a1e25	9	negative	f	f	f	not_detected	not_detected	not_detected	not_detected	not_detected	not_detected		not_detected	not_detected	not_detected	not_detected	not_detected	not_detected	not_detected	not_detected	not_detected	not_detected	not_detected
61176b923363239	9	negative	f	f	f	not_detected	not_detected	not_detected	not_detected	not_detected	detected		not_detected	not_detected	not_detected	not_detected	not_detected	not_detected	not_detected	not_detected	not_detected	not_detected	not_detected
99a1d4e43474695	8	negative	f	f	f	not_detected	not_detected	not_detected	not_detected	detected	not_detected		not_detected	not_detected	not_detected	not_detected	not_detected	not_detected	not_detected	not_detected	not_detected	not_detected	not_detected
1018210b47dcae4	11	negative	f	f	f	not_detected	not_detected	not_detected	not_detected	not_detected	detected		not_detected	not_detected	not_detected	not_detected	not_detected	not_detected	not_detected	not_detected	not_detected	not_detected	not_detected
b548e1f443dec9a	13	negative	f	f	f	not_detected	not_detected	not_detected	not_detected	not_detected	detected		not_detected	not_detected	not_detected	not_detected	not_detected	not_detected	not_detected	not_detected	not_detected	not_detected	not_detected
0a63456bb195131	17	negative	f	f	f	not_detected	not_detected	not_detected	not_detected	not_detected	not_detected		not_detected	not_detected	not_detected	not_detected	not_detected	not_detected	not_detected	not_detected	not_detected	not_detected	not_detected
a43988bb21e8d43	2	negative	f	f	f	not_detected	not_detected	detected	not_detected	not_detected	not_detected		not_detected	not_detected	not_detected	not_detected	not_detected	not_detected	not_detected	not_detected	not_detected	not_detected	not_detected
f4a9e8626b9f89f	6	negative	f	f	f	not_detected	not_detected	not_detected	not_detected	not_detected	not_detected		not_detected	not_detected	not_detected	not_detected	not_detected	not_detected	not_detected	not_detected	not_detected	detected	not_detected
ce0e18a3c48da1f	0	negative	f	f	f	not_detected	not_detected	not_detected	not_detected	not_detected	not_detected		not_detected	not_detected	not_detected	not_detected	not_detected	not_detected	not_detected	not_detected	not_detected	not_detected	not_detected
43c3fe8ecfbdfc9	7	negative	f	f	f	not_detected	not_detected	not_detected	not_detected	not_detected	not_detected		not_detected	not_detected	not_detected	not_detected	not_detected	not_detected	not_detected	not_detected	not_detected	not_detected	not_detected
de1bcdaa0dbc348	6	negative	f	f	f	not_detected	not_detected	not_detected	not_detected	not_detected	not_detected		not_detected	not_detected	not_detected	not_detected	not_detected	not_detected	not_detected	not_detected	not_detected	not_detected	not_detected
03fd6282deaf293	2	negative	f	f	f	not_detected	not_detected	not_detected	not_detected	not_detected	not_detected		not_detected	not_detected	not_detected	not_detected	not_detected	not_detected	not_detected	detected	not_detected	not_detected	not_detected
9dcbe435ea0fdb7	13	negative	f	f	f	not_detected	not_detected	not_detected	not_detected	not_detected	not_detected		not_detected	not_detected	not_detected	not_detected	not_detected	not_detected	not_detected	not_detected	not_detected	not_detected	not_detected
361ac4cef684dc5	12	negative	f	f	f	not_detected	not_detected	not_detected	not_detected	not_detected	not_detected		not_detected	not_detected	not_detected	not_detected	not_detected	not_detected	not_detected	not_detected	not_detected	not_detected	not_detected
040d42e604db84f	12	negative	f	f	f	not_detected	not_detected	not_detected	not_detected	not_detected	not_detected		not_detected	not_detected	not_detected	not_detected	not_detected	not_detected	not_detected	not_detected	not_detected	not_detected	not_detected
faf15bc39eb18d4	4	negative	f	f	f	not_detected	not_detected	not_detected	not_detected	not_detected	detected		not_detected	not_detected	not_detected	not_detected	not_detected	not_detected	not_detected	not_detected	not_detected	not_detected	not_detected
e8481a007e1bba9	0	negative	f	f	f	not_detected	not_detected	not_detected	not_detected	not_detected	not_detected		not_detected	not_detected	not_detected	not_detected	not_detected	not_detected	not_detected	detected	not_detected	not_detected	not_detected
5bddf261959d722	2	negative	f	f	f	not_detected	not_detected	not_detected	not_detected	not_detected	not_detected		not_detected	not_detected	not_detected	not_detected	not_detected	not_detected	not_detected	not_detected	not_detected	not_detected	not_detected
d019cc187fd1994	2	negative	f	f	f	not_detected	not_detected	not_detected	not_detected	not_detected	detected		not_detected	not_detected	not_detected	not_detected	not_detected	not_detected	not_detected	not_detected	not_detected	not_detected	not_detected
fac5a687bd3adea	10	negative	f	f	f	detected	not_detected	not_detected	not_detected	not_detected	not_detected		not_detected	not_detected	not_detected	not_detected	not_detected	not_detected	not_detected	not_detected	not_detected	not_detected	not_detected
3a866e8c40423a2	1	negative	f	f	f	not_detected	not_detected	not_detected	not_detected	detected	not_detected		not_detected	not_detected	not_detected	not_detected	not_detected	not_detected	not_detected	not_detected	not_detected	not_detected	not_detected
c15931c7405c274	1	negative	f	f	f	not_detected	not_detected	not_detected	not_detected	not_detected	detected		not_detected	not_detected	not_detected	not_detected	not_detected	not_detected	not_detected	not_detected	not_detected	not_detected	not_detected
a418ccc0c7258ae	15	negative	f	f	f	not_detected	not_detected	not_detected	not_detected	not_detected	not_detected		not_detected	not_detected	not_detected	not_detected	not_detected	not_detected	not_detected	not_detected	not_detected	not_detected	not_detected
4dcc132aa88c43c	13	negative	f	f	f	not_detected	not_detected	not_detected	not_detected	detected	not_detected		not_detected	not_detected	not_detected	not_detected	not_detected	not_detected	not_detected	not_detected	not_detected	not_detected	not_detected
31bad60781945d3	6	negative	f	f	f	not_detected	not_detected	not_detected	not_detected	not_detected	not_detected		not_detected	not_detected	not_detected	not_detected	not_detected	not_detected	not_detected	detected	not_detected	not_detected	not_detected
13ad7c5d0260c1b	0	negative	f	f	f	not_detected	not_detected	not_detected	not_detected	not_detected	not_detected		not_detected	not_detected	not_detected	not_detected	not_detected	not_detected	not_detected	not_detected	not_detected	not_detected	not_detected
412e783c5c0119e	17	negative	f	f	f	not_detected	not_detected	not_detected	not_detected	not_detected	not_detected		not_detected	not_detected	not_detected	not_detected	not_detected	not_detected	not_detected	not_detected	not_detected	not_detected	not_detected
0554d94a6479da1	9	negative	f	f	f	not_detected	not_detected	detected	not_detected	not_detected	not_detected		not_detected	not_detected	not_detected	not_detected	not_detected	not_detected	not_detected	not_detected	not_detected	not_detected	not_detected
0d0d518bcf26604	11	negative	f	f	f	not_detected	not_detected	not_detected	not_detected	not_detected	not_detected		not_detected	not_detected	not_detected	not_detected	not_detected	not_detected	not_detected	not_detected	not_detected	not_detected	not_detected
d4b4833f1144472	9	negative	f	f	f	not_detected	not_detected	not_detected	not_detected	not_detected	not_detected		not_detected	not_detected	not_detected	not_detected	not_detected	not_detected	not_detected	not_detected	not_detected	not_detected	not_detected
7e1c8eb6251fac2	17	negative	f	f	f	not_detected	not_detected	not_detected	not_detected	not_detected	not_detected		not_detected	not_detected	not_detected	not_detected	not_detected	not_detected	not_detected	not_detected	not_detected	not_detected	not_detected
2e593847ef5493e	7	negative	f	f	f	not_detected	not_detected	not_detected	not_detected	not_detected	detected		not_detected	not_detected	not_detected	not_detected	not_detected	not_detected	not_detected	not_detected	not_detected	not_detected	not_detected
c874c9da09f7be9	19	negative	f	f	f	not_detected	not_detected	not_detected	not_detected	detected	not_detected		not_detected	not_detected	not_detected	not_detected	not_detected	not_detected	not_detected	not_detected	not_detected	not_detected	not_detected
f8b91965d5db038	14	negative	f	f	f	not_detected	not_detected	not_detected	not_detected	not_detected	not_detected		not_detected	not_detected	not_detected	not_detected	not_detected	not_detected	not_detected	not_detected	not_detected	not_detected	not_detected
52c3dee8e280435	14	negative	f	f	f	not_detected	not_detected	not_detected	not_detected	not_detected	not_detected		not_detected	not_detected	not_detected	not_detected	not_detected	not_detected	not_detected	not_detected	not_detected	not_detected	not_detected
566c67721ed38ec	11	negative	f	f	f	not_detected	not_detected	not_detected	not_detected	not_detected	not_detected		not_detected	not_detected	not_detected	not_detected	not_detected	not_detected	not_detected	not_detected	not_detected	not_detected	not_detected
f34ec1b6ca0c2ba	15	negative	f	f	f	not_detected	not_detected	not_detected	not_detected	not_detected	not_detected		not_detected	not_detected	not_detected	not_detected	not_detected	detected	not_detected	not_detected	not_detected	not_detected	not_detected
90061e20fd3825d	0	negative	f	f	f	not_detected	not_detected	detected	not_detected	not_detected	detected		not_detected	not_detected	not_detected	not_detected	not_detected	not_detected	not_detected	not_detected	not_detected	not_detected	not_detected
6912fd50c64c477	2	negative	f	f	f	not_detected	not_detected	not_detected	not_detected	not_detected	not_detected		not_detected	not_detected	not_detected	not_detected	not_detected	not_detected	not_detected	not_detected	not_detected	not_detected	not_detected
19f0f8c88aabd2f	17	negative	f	f	f	not_detected	not_detected	not_detected	not_detected	not_detected	detected		not_detected	not_detected	not_detected	not_detected	not_detected	not_detected	not_detected	not_detected	not_detected	not_detected	not_detected
dda33f47d5c915c	11	negative	f	f	f	not_detected	not_detected	not_detected	not_detected	not_detected	detected		not_detected	not_detected	not_detected	not_detected	not_detected	not_detected	not_detected	not_detected	not_detected	not_detected	not_detected
4cfe3b62c4fa6e1	10	negative	f	f	f	not_detected	not_detected	not_detected	not_detected	not_detected	not_detected		not_detected	not_detected	not_detected	not_detected	not_detected	not_detected	not_detected	not_detected	not_detected	not_detected	not_detected
e062569e41c63d2	0	negative	f	f	f	not_detected	not_detected	detected	not_detected	not_detected	not_detected		not_detected	not_detected	not_detected	not_detected	not_detected	not_detected	not_detected	not_detected	not_detected	not_detected	not_detected
f2f596c6115a977	11	negative	f	f	f	not_detected	not_detected	detected	not_detected	not_detected	not_detected		not_detected	not_detected	not_detected	not_detected	not_detected	not_detected	not_detected	not_detected	not_detected	not_detected	not_detected
6c0a2664373bed8	1	negative	f	f	f	detected	not_detected	not_detected	not_detected	not_detected	not_detected		not_detected	not_detected	not_detected	not_detected	not_detected	not_detected	not_detected	not_detected	not_detected	not_detected	not_detected
c60461c5ecef650	11	negative	f	f	f	not_detected	not_detected	not_detected	not_detected	not_detected	detected		not_detected	not_detected	not_detected	not_detected	not_detected	not_detected	not_detected	not_detected	not_detected	not_detected	not_detected
5c30f2f53f06d09	7	negative	f	f	f	not_detected	not_detected	not_detected	not_detected	not_detected	not_detected		not_detected	not_detected	not_detected	not_detected	not_detected	not_detected	not_detected	not_detected	not_detected	not_detected	not_detected
7e79221239f0a57	19	negative	f	f	f	not_detected	not_detected	not_detected	not_detected	not_detected	not_detected		not_detected	not_detected	not_detected	not_detected	not_detected	not_detected	not_detected	not_detected	not_detected	not_detected	not_detected
ec9f087759dad1f	3	negative	f	f	f	not_detected	not_detected	not_detected	not_detected	not_detected	detected		not_detected	not_detected	not_detected	not_detected	not_detected	not_detected	not_detected	detected	not_detected	not_detected	not_detected
6edc1d99c37af5d	1	negative	f	f	f	not_detected	not_detected	not_detected	not_detected	not_detected	detected		not_detected	not_detected	not_detected	not_detected	not_detected	not_detected	not_detected	not_detected	not_detected	not_detected	not_detected
9308f511247143f	17	negative	f	f	f	not_detected	not_detected	not_detected	not_detected	not_detected	detected		not_detected	not_detected	not_detected	not_detected	not_detected	not_detected	not_detected	not_detected	not_detected	not_detected	not_detected
6eeb55f45d4118b	8	negative	f	f	f	not_detected	not_detected	not_detected	not_detected	not_detected	not_detected		not_detected	not_detected	not_detected	not_detected	not_detected	not_detected	not_detected	detected	not_detected	not_detected	not_detected
ed5c7655be41078	18	negative	f	f	f	not_detected	not_detected	not_detected	not_detected	not_detected	not_detected		not_detected	not_detected	not_detected	not_detected	not_detected	not_detected	not_detected	not_detected	not_detected	not_detected	not_detected
516736a6c7aec6b	13	negative	f	f	f	not_detected	not_detected	not_detected	not_detected	not_detected	not_detected		not_detected	not_detected	not_detected	not_detected	not_detected	not_detected	not_detected	not_detected	not_detected	not_detected	not_detected
329dfd7b777f697	2	negative	f	f	f	not_detected	not_detected	not_detected	not_detected	not_detected	detected		not_detected	not_detected	not_detected	not_detected	not_detected	not_detected	not_detected	not_detected	not_detected	detected	not_detected
70f655648ded7ac	16	negative	f	f	f	not_detected	not_detected	not_detected	not_detected	not_detected	detected		not_detected	not_detected	not_detected	not_detected	not_detected	not_detected	not_detected	not_detected	not_detected	not_detected	not_detected
2f4fad16db49bb8	13	negative	f	f	f	not_detected	not_detected	not_detected	not_detected	not_detected	detected		not_detected	not_detected	not_detected	not_detected	not_detected	not_detected	not_detected	not_detected	not_detected	not_detected	not_detected
92e8b492bebea90	1	negative	f	f	f	not_detected	not_detected	not_detected	not_detected	not_detected	detected		not_detected	not_detected	not_detected	not_detected	not_detected	not_detected	not_detected	not_detected	not_detected	not_detected	not_detected
57ad09c213332e1	2	negative	f	f	f	not_detected	not_detected	not_detected	not_detected	not_detected	not_detected		not_detected	not_detected	not_detected	not_detected	not_detected	not_detected	not_detected	not_detected	not_detected	not_detected	not_detected
4951248003e9e86	13	negative	f	f	f	not_detected	not_detected	not_detected	not_detected	not_detected	detected		not_detected	not_detected	not_detected	not_detected	not_detected	not_detected	not_detected	not_detected	not_detected	not_detected	not_detected
bcf35d3d9261966	10	negative	f	f	f	not_detected	not_detected	not_detected	not_detected	not_detected	not_detected		not_detected	not_detected	not_detected	not_detected	not_detected	not_detected	not_detected	not_detected	not_detected	not_detected	not_detected
08e04abcd2027c8	8	negative	f	f	f	not_detected	not_detected	not_detected	not_detected	not_detected	detected		not_detected	not_detected	not_detected	not_detected	not_detected	not_detected	not_detected	not_detected	not_detected	not_detected	not_detected
0568d34dd8bdd42	14	negative	f	f	f	not_detected	not_detected	not_detected	not_detected	not_detected	not_detected		not_detected	not_detected	not_detected	not_detected	not_detected	not_detected	not_detected	not_detected	not_detected	not_detected	not_detected
d929a81f95eafee	14	negative	f	f	f	not_detected	not_detected	not_detected	not_detected	not_detected	not_detected		not_detected	not_detected	not_detected	not_detected	not_detected	not_detected	not_detected	not_detected	not_detected	not_detected	not_detected
c2da86a8c9fbd24	13	negative	f	f	f	not_detected	not_detected	not_detected	not_detected	not_detected	not_detected		not_detected	not_detected	not_detected	not_detected	not_detected	not_detected	not_detected	detected	not_detected	not_detected	not_detected
bd91d0bf3a192a8	16	negative	f	f	f	not_detected	not_detected	not_detected	not_detected	not_detected	not_detected		not_detected	not_detected	not_detected	not_detected	not_detected	not_detected	not_detected	detected	not_detected	not_detected	not_detected
749c510e7648661	4	negative	f	f	f	not_detected	not_detected	not_detected	not_detected	detected	detected		not_detected	not_detected	not_detected	not_detected	not_detected	not_detected	not_detected	not_detected	not_detected	not_detected	not_detected
5c50590b1103c00	1	negative	f	f	t	not_detected	not_detected	not_detected	not_detected	not_detected	not_detected		not_detected	not_detected	not_detected	not_detected	not_detected	not_detected	not_detected	detected	not_detected	not_detected	not_detected
781db46c2025ff0	12	negative	f	f	f	not_detected	not_detected	detected	not_detected	not_detected	not_detected		not_detected	not_detected	not_detected	not_detected	not_detected	not_detected	not_detected	not_detected	not_detected	not_detected	not_detected
c5f1d753a539b1c	1	negative	f	f	f	not_detected	not_detected	not_detected	not_detected	not_detected	not_detected		not_detected	not_detected	not_detected	not_detected	not_detected	not_detected	not_detected	not_detected	not_detected	not_detected	not_detected
532153d66b0b768	0	negative	f	f	f	not_detected	not_detected	not_detected	not_detected	not_detected	not_detected		not_detected	not_detected	not_detected	not_detected	not_detected	not_detected	not_detected	not_detected	not_detected	not_detected	not_detected
1a93284a156481c	1	negative	f	f	f	not_detected	not_detected	not_detected	not_detected	not_detected	detected		not_detected	not_detected	not_detected	not_detected	not_detected	not_detected	not_detected	not_detected	not_detected	not_detected	not_detected
b633692ff9c7d2b	6	negative	f	f	f	not_detected	not_detected	detected	not_detected	not_detected	not_detected		not_detected	not_detected	not_detected	not_detected	not_detected	not_detected	not_detected	not_detected	not_detected	not_detected	not_detected
44a4cb6c07b50c9	15	negative	f	f	f	not_detected	not_detected	not_detected	detected	not_detected	not_detected		not_detected	not_detected	not_detected	not_detected	not_detected	not_detected	not_detected	not_detected	not_detected	not_detected	not_detected
747bec6a74eced6	6	negative	f	f	f	not_detected	not_detected	not_detected	not_detected	not_detected	detected		not_detected	not_detected	not_detected	not_detected	not_detected	not_detected	not_detected	not_detected	not_detected	not_detected	not_detected
894d6c07fcbd226	13	negative	f	f	f	not_detected	not_detected	not_detected	not_detected	not_detected	detected		not_detected	not_detected	not_detected	not_detected	not_detected	not_detected	not_detected	not_detected	not_detected	not_detected	not_detected
59cd7a11b6cb0e9	14	negative	f	f	f	not_detected	not_detected	not_detected	not_detected	not_detected	not_detected		not_detected	not_detected	not_detected	not_detected	not_detected	not_detected	not_detected	not_detected	not_detected	not_detected	not_detected
39648df4a3acde6	16	negative	f	f	f	not_detected	detected	not_detected	not_detected	not_detected	not_detected		not_detected	not_detected	not_detected	not_detected	not_detected	not_detected	not_detected	not_detected	not_detected	not_detected	not_detected
d9ad0a5f8ec0d4b	9	negative	f	f	f	not_detected	not_detected	not_detected	not_detected	not_detected	not_detected		not_detected	not_detected	not_detected	not_detected	not_detected	not_detected	not_detected	not_detected	not_detected	not_detected	not_detected
a33a8a698bc8577	13	negative	f	f	f	not_detected	not_detected	detected	not_detected	not_detected	not_detected		not_detected	not_detected	not_detected	not_detected	not_detected	not_detected	not_detected	not_detected	not_detected	not_detected	not_detected
1b9eda5d065310f	11	negative	f	f	f	not_detected	not_detected	not_detected	not_detected	not_detected	detected		not_detected	not_detected	not_detected	not_detected	not_detected	not_detected	not_detected	not_detected	not_detected	not_detected	not_detected
2da9801abb49678	18	negative	t	f	f	not_detected	not_detected	not_detected	not_detected	not_detected	not_detected		not_detected	not_detected	not_detected	not_detected	not_detected	not_detected	not_detected	detected	not_detected	not_detected	not_detected
ab9745da9d139b9	15	positive	t	f	f	not_detected	not_detected	not_detected	not_detected	not_detected	not_detected		not_detected	not_detected	not_detected	not_detected	not_detected	not_detected	not_detected	not_detected	not_detected	not_detected	not_detected
33a9bddaaeb5992	19	negative	f	f	f	not_detected	not_detected	not_detected	not_detected	detected	not_detected		not_detected	not_detected	not_detected	not_detected	not_detected	not_detected	not_detected	not_detected	not_detected	not_detected	not_detected
57f9490562be29d	1	negative	f	f	f	not_detected	not_detected	not_detected	not_detected	not_detected	detected		not_detected	not_detected	not_detected	not_detected	not_detected	not_detected	not_detected	not_detected	not_detected	not_detected	not_detected
a4b6a7fd0a9723d	2	negative	f	f	f	not_detected	not_detected	not_detected	not_detected	not_detected	not_detected		not_detected	not_detected	not_detected	not_detected	not_detected	not_detected	not_detected	not_detected	not_detected	not_detected	not_detected
02ff56fe934f3b0	17	negative	f	f	f	not_detected	not_detected	not_detected	not_detected	not_detected	detected		not_detected	not_detected	not_detected	not_detected	not_detected	not_detected	not_detected	not_detected	not_detected	not_detected	not_detected
794640fc2acbcf3	11	negative	f	f	f	not_detected	not_detected	not_detected	not_detected	not_detected	not_detected		not_detected	not_detected	not_detected	not_detected	not_detected	not_detected	not_detected	not_detected	not_detected	not_detected	not_detected
fcb604a2255f523	0	negative	f	f	f	not_detected	not_detected	not_detected	not_detected	not_detected	not_detected		not_detected	not_detected	not_detected	not_detected	not_detected	not_detected	not_detected	not_detected	not_detected	not_detected	not_detected
6d0410bcd9c9fd2	11	negative	f	f	f	not_detected	not_detected	not_detected	not_detected	not_detected	not_detected		not_detected	not_detected	not_detected	not_detected	not_detected	not_detected	not_detected	not_detected	not_detected	not_detected	not_detected
461c887526c8fc5	1	negative	f	f	f	not_detected	not_detected	not_detected	not_detected	not_detected	detected		not_detected	not_detected	not_detected	not_detected	not_detected	not_detected	not_detected	detected	not_detected	not_detected	not_detected
125a50bd95868d5	14	negative	f	f	f	not_detected	not_detected	not_detected	not_detected	not_detected	not_detected		not_detected	not_detected	not_detected	not_detected	not_detected	not_detected	not_detected	not_detected	not_detected	not_detected	not_detected
244ae151eeb4a41	15	negative	f	f	f	not_detected	not_detected	not_detected	not_detected	not_detected	not_detected		not_detected	not_detected	not_detected	not_detected	not_detected	not_detected	not_detected	not_detected	not_detected	not_detected	not_detected
738ba8112eaca05	17	negative	f	f	f	not_detected	not_detected	not_detected	not_detected	not_detected	detected		not_detected	not_detected	not_detected	not_detected	not_detected	not_detected	not_detected	not_detected	not_detected	not_detected	not_detected
a9ed3a0c139b8e2	13	negative	f	f	f	not_detected	not_detected	not_detected	not_detected	not_detected	not_detected		not_detected	not_detected	not_detected	not_detected	not_detected	not_detected	not_detected	not_detected	not_detected	not_detected	not_detected
69b5769b6b6713d	18	negative	f	f	f	not_detected	not_detected	not_detected	not_detected	not_detected	detected		not_detected	not_detected	not_detected	not_detected	not_detected	not_detected	not_detected	not_detected	not_detected	not_detected	not_detected
c96a77c8b761083	7	negative	f	f	f	not_detected	not_detected	not_detected	not_detected	not_detected	not_detected		not_detected	not_detected	not_detected	not_detected	not_detected	not_detected	not_detected	detected	not_detected	not_detected	not_detected
4fa43a028913d1b	11	negative	f	f	f	not_detected	not_detected	detected	not_detected	not_detected	not_detected		not_detected	not_detected	not_detected	not_detected	not_detected	not_detected	not_detected	not_detected	not_detected	not_detected	not_detected
72eb26d2d535794	16	negative	f	f	f	not_detected	not_detected	not_detected	not_detected	not_detected	not_detected		not_detected	not_detected	not_detected	not_detected	not_detected	not_detected	not_detected	not_detected	not_detected	not_detected	not_detected
05fde8d787f1794	2	negative	f	f	f	not_detected	not_detected	not_detected	not_detected	not_detected	not_detected		not_detected	not_detected	not_detected	not_detected	not_detected	not_detected	not_detected	detected	not_detected	not_detected	not_detected
82ca89fc1fe6797	11	negative	f	f	f	not_detected	not_detected	not_detected	not_detected	not_detected	detected		not_detected	not_detected	not_detected	not_detected	not_detected	not_detected	not_detected	not_detected	not_detected	not_detected	not_detected
9aeb01d4dd77cf5	9	negative	f	f	f	not_detected	not_detected	not_detected	not_detected	not_detected	detected		not_detected	not_detected	not_detected	not_detected	not_detected	not_detected	not_detected	not_detected	not_detected	not_detected	not_detected
3c64e94b6987bbd	5	negative	f	f	f	not_detected	not_detected	not_detected	not_detected	not_detected	detected		not_detected	not_detected	not_detected	not_detected	not_detected	not_detected	not_detected	not_detected	not_detected	not_detected	not_detected
dad2eecc9a0bf16	19	negative	f	t	f	not_detected	not_detected	not_detected	not_detected	not_detected	detected		not_detected	not_detected	not_detected	not_detected	not_detected	not_detected	not_detected	not_detected	not_detected	not_detected	not_detected
b676445c47d9401	18	negative	f	f	f	not_detected	not_detected	not_detected	not_detected	not_detected	not_detected		not_detected	not_detected	not_detected	not_detected	not_detected	not_detected	not_detected	not_detected	not_detected	not_detected	not_detected
534c749a60539ab	17	negative	f	f	f	not_detected	not_detected	not_detected	not_detected	not_detected	not_detected		not_detected	not_detected	not_detected	not_detected	not_detected	not_detected	not_detected	not_detected	not_detected	not_detected	not_detected
75d5fd7dad59f05	8	negative	f	f	f	not_detected	not_detected	not_detected	not_detected	not_detected	not_detected		not_detected	not_detected	not_detected	not_detected	not_detected	not_detected	not_detected	not_detected	not_detected	not_detected	not_detected
944368db7c82019	4	negative	f	f	f	not_detected	not_detected	not_detected	not_detected	not_detected	not_detected		not_detected	not_detected	not_detected	not_detected	not_detected	not_detected	not_detected	not_detected	not_detected	not_detected	not_detected
df8832132ffd75d	11	negative	f	f	f	not_detected	not_detected	not_detected	not_detected	not_detected	not_detected		detected	not_detected	not_detected	not_detected	not_detected	not_detected	not_detected	detected	not_detected	not_detected	not_detected
567c74999dbf576	9	negative	f	f	f	not_detected	not_detected	not_detected	not_detected	not_detected	detected		not_detected	not_detected	not_detected	not_detected	not_detected	not_detected	not_detected	detected	not_detected	not_detected	not_detected
9cc9c51ef1d7908	2	negative	f	f	f	not_detected	not_detected	not_detected	not_detected	not_detected	not_detected		not_detected	not_detected	not_detected	not_detected	not_detected	not_detected	not_detected	not_detected	not_detected	not_detected	not_detected
c6b60872310d3fe	2	negative	f	f	f	not_detected	not_detected	not_detected	not_detected	not_detected	not_detected		not_detected	not_detected	not_detected	not_detected	not_detected	not_detected	not_detected	not_detected	not_detected	not_detected	not_detected
2d7c2fd1e1c02b7	2	negative	f	f	f	not_detected	not_detected	not_detected	not_detected	not_detected	not_detected		not_detected	not_detected	not_detected	not_detected	not_detected	not_detected	not_detected	not_detected	not_detected	not_detected	not_detected
8828bca54c32b12	17	negative	f	f	f	not_detected	not_detected	not_detected	not_detected	not_detected	not_detected		not_detected	not_detected	not_detected	not_detected	not_detected	detected	not_detected	not_detected	not_detected	not_detected	not_detected
3abbe373bc01b4c	18	negative	f	f	f	not_detected	not_detected	not_detected	not_detected	not_detected	not_detected		not_detected	not_detected	not_detected	not_detected	not_detected	not_detected	not_detected	not_detected	not_detected	not_detected	not_detected
faa071bb0ce61ae	6	negative	f	f	f	not_detected	not_detected	not_detected	not_detected	not_detected	not_detected		not_detected	not_detected	not_detected	not_detected	not_detected	not_detected	not_detected	detected	not_detected	not_detected	not_detected
b7ca29b16087d20	14	negative	f	f	f	not_detected	not_detected	not_detected	not_detected	not_detected	not_detected		not_detected	not_detected	not_detected	not_detected	not_detected	detected	not_detected	not_detected	not_detected	not_detected	not_detected
409e2bb48525463	6	negative	f	f	f	not_detected	not_detected	not_detected	not_detected	not_detected	not_detected		detected	not_detected	not_detected	not_detected	not_detected	not_detected	not_detected	not_detected	not_detected	not_detected	not_detected
808cc838f7991f9	2	negative	f	f	f	not_detected	not_detected	not_detected	not_detected	not_detected	not_detected		not_detected	not_detected	not_detected	not_detected	not_detected	not_detected	not_detected	not_detected	not_detected	not_detected	not_detected
0ee656553ceacd6	2	negative	f	f	f	not_detected	not_detected	not_detected	not_detected	not_detected	not_detected		not_detected	not_detected	not_detected	not_detected	not_detected	not_detected	not_detected	not_detected	not_detected	not_detected	not_detected
344d8b568b75328	5	negative	f	f	f	not_detected	not_detected	not_detected	not_detected	not_detected	detected		not_detected	not_detected	not_detected	not_detected	not_detected	not_detected	not_detected	not_detected	not_detected	not_detected	not_detected
677126b092c18f2	2	negative	f	f	f	not_detected	not_detected	not_detected	not_detected	not_detected	not_detected		not_detected	not_detected	not_detected	not_detected	not_detected	not_detected	not_detected	detected	not_detected	not_detected	not_detected
c36fa22d08707de	11	negative	f	f	f	not_detected	not_detected	not_detected	not_detected	not_detected	not_detected		not_detected	not_detected	not_detected	not_detected	not_detected	not_detected	not_detected	not_detected	not_detected	not_detected	not_detected
6ed5a0461b79ef5	0	negative	t	f	f	not_detected	not_detected	not_detected	not_detected	not_detected	detected		not_detected	not_detected	not_detected	not_detected	not_detected	not_detected	not_detected	not_detected	not_detected	not_detected	not_detected
e4d1c029f5357c2	11	negative	f	f	f	not_detected	not_detected	not_detected	not_detected	not_detected	detected		not_detected	not_detected	not_detected	not_detected	not_detected	not_detected	not_detected	not_detected	not_detected	not_detected	not_detected
28b8506cc147b0c	3	negative	f	f	f	not_detected	not_detected	not_detected	not_detected	not_detected	not_detected		not_detected	not_detected	not_detected	not_detected	not_detected	not_detected	not_detected	not_detected	not_detected	not_detected	not_detected
90a6c1fb3a4d835	8	negative	f	f	f	not_detected	not_detected	not_detected	not_detected	not_detected	not_detected		not_detected	not_detected	not_detected	not_detected	not_detected	not_detected	not_detected	not_detected	not_detected	not_detected	not_detected
0f018e43b2b7bcc	18	negative	f	f	f	not_detected	not_detected	not_detected	not_detected	not_detected	not_detected		not_detected	not_detected	not_detected	not_detected	not_detected	not_detected	not_detected	not_detected	not_detected	not_detected	not_detected
add4847766cf400	13	negative	t	f	f	not_detected	not_detected	not_detected	not_detected	detected	not_detected		not_detected	not_detected	not_detected	not_detected	not_detected	not_detected	not_detected	not_detected	not_detected	not_detected	not_detected
840b7b670d2353a	15	negative	f	f	f	not_detected	not_detected	not_detected	not_detected	not_detected	not_detected		not_detected	not_detected	not_detected	not_detected	not_detected	not_detected	not_detected	detected	not_detected	not_detected	not_detected
9a9b7f8f7a8efbb	2	negative	f	f	f	not_detected	not_detected	detected	not_detected	not_detected	not_detected		not_detected	not_detected	not_detected	not_detected	not_detected	not_detected	not_detected	not_detected	not_detected	not_detected	not_detected
52c398be6b98668	1	negative	f	f	f	not_detected	not_detected	not_detected	not_detected	not_detected	not_detected		not_detected	not_detected	not_detected	not_detected	not_detected	not_detected	not_detected	detected	not_detected	not_detected	not_detected
c3d10a6d4706f8e	6	negative	f	f	f	not_detected	not_detected	not_detected	not_detected	not_detected	not_detected		not_detected	not_detected	not_detected	not_detected	not_detected	not_detected	not_detected	not_detected	not_detected	not_detected	not_detected
9c0a4a608a8ce70	14	negative	f	f	f	not_detected	not_detected	not_detected	not_detected	not_detected	not_detected		not_detected	not_detected	not_detected	not_detected	not_detected	not_detected	not_detected	not_detected	not_detected	not_detected	not_detected
478d3070b75f2f7	1	negative	f	f	f	not_detected	not_detected	not_detected	not_detected	not_detected	detected		not_detected	not_detected	not_detected	not_detected	not_detected	not_detected	not_detected	not_detected	not_detected	not_detected	not_detected
0fcae6eedcd0f03	7	negative	f	f	f	not_detected	not_detected	not_detected	not_detected	not_detected	not_detected		not_detected	not_detected	not_detected	not_detected	not_detected	not_detected	not_detected	not_detected	not_detected	not_detected	not_detected
3bf4aac7477abb3	7	negative	f	f	f	not_detected	not_detected	not_detected	not_detected	not_detected	not_detected		not_detected	not_detected	not_detected	not_detected	not_detected	not_detected	not_detected	not_detected	not_detected	not_detected	not_detected
7bad083d669a89f	10	negative	f	f	f	not_detected	not_detected	not_detected	not_detected	not_detected	not_detected		not_detected	not_detected	not_detected	not_detected	not_detected	not_detected	not_detected	not_detected	not_detected	not_detected	not_detected
678b7c9197e91e3	0	negative	f	f	f	not_detected	not_detected	not_detected	not_detected	not_detected	not_detected		not_detected	not_detected	not_detected	not_detected	not_detected	not_detected	not_detected	not_detected	not_detected	not_detected	not_detected
5f4f13d3b81f83e	0	negative	f	f	f	not_detected	not_detected	not_detected	not_detected	not_detected	detected		not_detected	not_detected	not_detected	not_detected	not_detected	not_detected	not_detected	not_detected	not_detected	not_detected	not_detected
a9cb54bd436c7fd	13	negative	f	f	f	not_detected	not_detected	not_detected	not_detected	not_detected	detected		not_detected	not_detected	not_detected	not_detected	not_detected	not_detected	not_detected	not_detected	not_detected	not_detected	not_detected
0f098d2bd8d4bb1	1	negative	f	f	f	not_detected	not_detected	not_detected	not_detected	not_detected	not_detected		not_detected	not_detected	not_detected	not_detected	not_detected	not_detected	not_detected	detected	not_detected	not_detected	not_detected
e64b89d80b931a7	11	negative	f	f	f	not_detected	not_detected	not_detected	not_detected	not_detected	not_detected		not_detected	not_detected	not_detected	not_detected	not_detected	not_detected	not_detected	not_detected	not_detected	not_detected	not_detected
a95242f9c0a6817	6	negative	f	f	f	not_detected	not_detected	not_detected	not_detected	not_detected	not_detected		not_detected	not_detected	not_detected	not_detected	not_detected	not_detected	not_detected	not_detected	not_detected	not_detected	not_detected
e7368ed0bc2456b	9	negative	f	f	f	not_detected	not_detected	not_detected	not_detected	not_detected	not_detected		not_detected	not_detected	not_detected	not_detected	not_detected	not_detected	not_detected	not_detected	not_detected	not_detected	not_detected
7227aa80f1de069	9	negative	f	f	f	not_detected	not_detected	not_detected	not_detected	not_detected	not_detected		not_detected	not_detected	not_detected	not_detected	not_detected	not_detected	not_detected	not_detected	not_detected	not_detected	not_detected
f83c9dd74db258e	18	negative	f	f	f	not_detected	not_detected	not_detected	not_detected	not_detected	not_detected		not_detected	not_detected	not_detected	not_detected	not_detected	not_detected	not_detected	not_detected	not_detected	not_detected	not_detected
c26212f828948a6	12	negative	f	f	f	not_detected	not_detected	not_detected	not_detected	not_detected	not_detected		not_detected	not_detected	not_detected	not_detected	not_detected	not_detected	not_detected	not_detected	not_detected	not_detected	not_detected
b64bc1acd95fd62	19	negative	f	t	f	not_detected	not_detected	not_detected	not_detected	not_detected	not_detected		not_detected	not_detected	not_detected	not_detected	not_detected	not_detected	not_detected	not_detected	not_detected	not_detected	not_detected
372859f8e298ce9	8	negative	f	f	f	not_detected	not_detected	not_detected	not_detected	not_detected	not_detected		not_detected	not_detected	not_detected	not_detected	not_detected	not_detected	not_detected	not_detected	not_detected	not_detected	not_detected
f0a2fcf866695a5	15	negative	f	f	f	not_detected	not_detected	not_detected	not_detected	not_detected	not_detected		not_detected	not_detected	not_detected	not_detected	not_detected	not_detected	not_detected	not_detected	not_detected	not_detected	not_detected
8bea9dd7d27e2e5	14	negative	f	f	f	not_detected	not_detected	not_detected	not_detected	not_detected	not_detected		not_detected	not_detected	not_detected	not_detected	not_detected	not_detected	not_detected	not_detected	not_detected	not_detected	not_detected
6bbad76897ad747	0	negative	f	f	f	not_detected	not_detected	not_detected	not_detected	not_detected	not_detected		not_detected	not_detected	not_detected	not_detected	not_detected	not_detected	not_detected	not_detected	not_detected	detected	not_detected
6420a6396cead41	11	negative	f	f	f	not_detected	not_detected	not_detected	not_detected	not_detected	not_detected		not_detected	not_detected	not_detected	not_detected	not_detected	not_detected	not_detected	not_detected	not_detected	not_detected	not_detected
e02ece73373079e	16	negative	f	f	f	not_detected	not_detected	not_detected	not_detected	not_detected	not_detected		not_detected	not_detected	not_detected	not_detected	not_detected	not_detected	not_detected	not_detected	not_detected	not_detected	not_detected
5e52726895401bb	13	negative	f	f	f	not_detected	not_detected	not_detected	not_detected	not_detected	not_detected		not_detected	not_detected	not_detected	not_detected	not_detected	not_detected	not_detected	not_detected	not_detected	not_detected	not_detected
5cae9fd63071042	13	negative	f	f	f	not_detected	not_detected	not_detected	not_detected	not_detected	not_detected		not_detected	not_detected	not_detected	not_detected	not_detected	not_detected	not_detected	not_detected	not_detected	not_detected	not_detected
04040d0be0b55c6	2	negative	f	f	f	not_detected	not_detected	not_detected	not_detected	not_detected	not_detected		not_detected	not_detected	not_detected	not_detected	not_detected	not_detected	not_detected	not_detected	not_detected	not_detected	not_detected
d9c1fb0abb4c549	7	negative	f	f	f	not_detected	not_detected	not_detected	not_detected	not_detected	not_detected		not_detected	not_detected	not_detected	not_detected	not_detected	not_detected	not_detected	not_detected	not_detected	not_detected	not_detected
8308f61e1d114b6	4	negative	f	f	f	not_detected	not_detected	not_detected	not_detected	not_detected	detected		not_detected	not_detected	not_detected	not_detected	not_detected	not_detected	not_detected	not_detected	not_detected	not_detected	not_detected
7458e7550dc86e4	13	negative	f	f	f	not_detected	not_detected	not_detected	not_detected	not_detected	not_detected		not_detected	not_detected	not_detected	not_detected	not_detected	not_detected	not_detected	not_detected	not_detected	not_detected	not_detected
286e908466e31de	1	negative	f	f	f	not_detected	not_detected	detected	not_detected	not_detected	not_detected		not_detected	not_detected	not_detected	not_detected	not_detected	not_detected	not_detected	not_detected	not_detected	not_detected	not_detected
4214c3a859856d8	14	negative	f	f	f	not_detected	not_detected	not_detected	not_detected	not_detected	not_detected		detected	not_detected	not_detected	not_detected	not_detected	not_detected	not_detected	not_detected	not_detected	not_detected	not_detected
ed9e30f75d9541b	14	negative	f	f	f	not_detected	not_detected	not_detected	not_detected	not_detected	detected		not_detected	not_detected	not_detected	not_detected	not_detected	not_detected	not_detected	not_detected	not_detected	not_detected	not_detected
fc4cccb47e95110	13	negative	f	f	f	not_detected	not_detected	not_detected	not_detected	not_detected	not_detected		not_detected	not_detected	not_detected	not_detected	not_detected	not_detected	not_detected	not_detected	not_detected	not_detected	not_detected
49e0440cdfbabb4	3	negative	f	f	f	not_detected	not_detected	not_detected	not_detected	not_detected	not_detected		not_detected	not_detected	not_detected	not_detected	not_detected	not_detected	not_detected	not_detected	not_detected	not_detected	not_detected
d4722cc4977c7b4	2	negative	f	f	f	not_detected	not_detected	not_detected	not_detected	not_detected	detected		not_detected	not_detected	not_detected	not_detected	not_detected	not_detected	not_detected	not_detected	not_detected	not_detected	not_detected
95d25f6d6252b61	0	negative	f	f	f	not_detected	not_detected	not_detected	not_detected	not_detected	detected		not_detected	not_detected	not_detected	not_detected	not_detected	not_detected	not_detected	not_detected	not_detected	not_detected	not_detected
0d6764a3d28282a	16	negative	f	f	f	not_detected	not_detected	not_detected	not_detected	not_detected	not_detected		not_detected	not_detected	not_detected	not_detected	not_detected	not_detected	not_detected	not_detected	not_detected	not_detected	not_detected
be653bb392611ab	11	negative	f	f	f	not_detected	not_detected	not_detected	not_detected	not_detected	not_detected		not_detected	not_detected	not_detected	not_detected	not_detected	not_detected	not_detected	not_detected	not_detected	not_detected	not_detected
3e6d21e23c7d5bf	3	negative	f	f	f	not_detected	not_detected	not_detected	not_detected	not_detected	detected		not_detected	not_detected	not_detected	not_detected	not_detected	not_detected	not_detected	not_detected	not_detected	not_detected	not_detected
3f29210bf4ba05b	2	negative	f	f	f	not_detected	not_detected	not_detected	not_detected	not_detected	not_detected		not_detected	not_detected	not_detected	not_detected	not_detected	not_detected	not_detected	not_detected	not_detected	not_detected	not_detected
6f0fdbe675d3d51	11	negative	f	f	f	not_detected	not_detected	not_detected	not_detected	not_detected	not_detected		not_detected	not_detected	not_detected	not_detected	not_detected	not_detected	not_detected	not_detected	not_detected	not_detected	not_detected
ad8fe3895e3dbbd	9	negative	f	f	f	not_detected	not_detected	not_detected	not_detected	not_detected	not_detected		not_detected	not_detected	not_detected	not_detected	not_detected	not_detected	not_detected	not_detected	not_detected	not_detected	not_detected
13c2b123899c4a3	18	negative	f	f	f	not_detected	not_detected	not_detected	not_detected	not_detected	detected		not_detected	not_detected	not_detected	not_detected	not_detected	not_detected	not_detected	not_detected	not_detected	not_detected	not_detected
d3c2e312040702d	13	negative	f	f	f	not_detected	not_detected	not_detected	not_detected	not_detected	not_detected		not_detected	not_detected	not_detected	not_detected	not_detected	not_detected	not_detected	not_detected	not_detected	not_detected	not_detected
9d7c293a6773d6a	14	positive	f	f	f	not_detected	not_detected	not_detected	not_detected	not_detected	not_detected		not_detected	not_detected	not_detected	not_detected	not_detected	not_detected	not_detected	not_detected	not_detected	not_detected	not_detected
c053473e58990df	11	negative	f	f	f	not_detected	not_detected	not_detected	not_detected	not_detected	not_detected		not_detected	not_detected	not_detected	not_detected	not_detected	not_detected	not_detected	not_detected	not_detected	not_detected	not_detected
25ef5f355ba0e01	3	negative	f	f	f	not_detected	not_detected	not_detected	not_detected	not_detected	not_detected		not_detected	not_detected	not_detected	not_detected	not_detected	not_detected	not_detected	not_detected	not_detected	not_detected	not_detected
402d7f5f139392c	16	negative	f	f	f	not_detected	not_detected	not_detected	not_detected	not_detected	not_detected		not_detected	not_detected	detected	not_detected	not_detected	not_detected	not_detected	not_detected	not_detected	not_detected	not_detected
e595c6c0d7fd167	16	negative	f	f	f	not_detected	not_detected	not_detected	not_detected	detected	not_detected		not_detected	not_detected	not_detected	not_detected	not_detected	not_detected	not_detected	not_detected	not_detected	not_detected	not_detected
40f5f403ca2cc5b	7	negative	f	f	f	not_detected	not_detected	not_detected	not_detected	not_detected	not_detected		not_detected	not_detected	not_detected	not_detected	not_detected	not_detected	not_detected	not_detected	not_detected	not_detected	not_detected
453e4322c53dbdb	16	negative	f	f	f	not_detected	not_detected	not_detected	not_detected	not_detected	not_detected		not_detected	not_detected	not_detected	not_detected	not_detected	not_detected	not_detected	detected	not_detected	not_detected	not_detected
5c0d64de32e9b53	2	negative	f	f	f	not_detected	not_detected	detected	not_detected	not_detected	not_detected		not_detected	not_detected	not_detected	not_detected	not_detected	not_detected	not_detected	not_detected	not_detected	not_detected	not_detected
cf4b7d383fd838d	1	negative	f	f	f	not_detected	not_detected	not_detected	not_detected	not_detected	detected		not_detected	not_detected	not_detected	not_detected	not_detected	not_detected	not_detected	detected	not_detected	not_detected	not_detected
05448eec447b12e	17	negative	f	f	f	not_detected	not_detected	detected	not_detected	not_detected	not_detected		not_detected	not_detected	not_detected	not_detected	not_detected	not_detected	not_detected	not_detected	not_detected	not_detected	not_detected
d23cfaedb202090	2	negative	f	f	f	not_detected	not_detected	not_detected	not_detected	not_detected	detected		not_detected	not_detected	not_detected	not_detected	not_detected	not_detected	not_detected	not_detected	not_detected	not_detected	not_detected
a6416e5900ae89f	10	negative	f	f	f	not_detected	not_detected	not_detected	not_detected	not_detected	not_detected		not_detected	not_detected	not_detected	not_detected	not_detected	not_detected	not_detected	detected	not_detected	not_detected	not_detected
2f0ad2a9af8113f	2	negative	f	f	f	not_detected	not_detected	not_detected	not_detected	not_detected	detected		not_detected	not_detected	not_detected	not_detected	not_detected	not_detected	not_detected	not_detected	not_detected	not_detected	not_detected
fe55e8f49044848	3	negative	f	f	f	not_detected	not_detected	not_detected	not_detected	not_detected	not_detected		not_detected	not_detected	not_detected	not_detected	not_detected	not_detected	not_detected	not_detected	not_detected	not_detected	not_detected
d7d46e63f6cd0d7	15	negative	f	f	f	not_detected	not_detected	not_detected	not_detected	not_detected	not_detected		not_detected	not_detected	not_detected	not_detected	not_detected	not_detected	not_detected	not_detected	not_detected	not_detected	not_detected
f712f34f086c519	13	negative	f	f	f	not_detected	detected	not_detected	not_detected	not_detected	not_detected		not_detected	not_detected	not_detected	not_detected	not_detected	not_detected	not_detected	not_detected	not_detected	not_detected	not_detected
06dfb5a8460d17a	0	negative	f	f	f	not_detected	not_detected	not_detected	not_detected	not_detected	not_detected		not_detected	not_detected	not_detected	not_detected	not_detected	not_detected	not_detected	not_detected	not_detected	not_detected	not_detected
19b6d503eaeb359	11	negative	f	f	f	not_detected	not_detected	not_detected	not_detected	not_detected	not_detected		not_detected	not_detected	not_detected	not_detected	not_detected	not_detected	not_detected	not_detected	not_detected	not_detected	not_detected
998c7ba8a5a7342	2	negative	f	f	f	not_detected	not_detected	not_detected	not_detected	not_detected	not_detected		not_detected	not_detected	not_detected	not_detected	not_detected	not_detected	not_detected	detected	not_detected	not_detected	not_detected
b533a7b72177c3d	15	negative	f	f	f	not_detected	not_detected	not_detected	detected	not_detected	not_detected		not_detected	not_detected	not_detected	not_detected	not_detected	not_detected	not_detected	not_detected	not_detected	not_detected	not_detected
6e1ad0dafe0786e	14	negative	f	f	f	not_detected	not_detected	not_detected	not_detected	not_detected	detected		not_detected	not_detected	not_detected	not_detected	not_detected	not_detected	not_detected	not_detected	not_detected	not_detected	not_detected
0aec4fc54dc4bb9	16	negative	f	f	f	detected	not_detected	not_detected	not_detected	not_detected	detected		not_detected	not_detected	not_detected	not_detected	not_detected	not_detected	not_detected	not_detected	not_detected	not_detected	not_detected
5098651486e4b7a	10	negative	f	f	f	not_detected	not_detected	detected	not_detected	not_detected	detected		not_detected	not_detected	not_detected	not_detected	not_detected	not_detected	not_detected	not_detected	not_detected	not_detected	not_detected
41fc45c0ef87f8c	0	negative	f	f	f	not_detected	not_detected	not_detected	not_detected	not_detected	detected		not_detected	not_detected	not_detected	not_detected	detected	not_detected	not_detected	not_detected	not_detected	not_detected	not_detected
1e7e33688edc5a9	11	positive	t	f	f	not_detected	not_detected	not_detected	not_detected	not_detected	not_detected		not_detected	not_detected	not_detected	not_detected	not_detected	not_detected	not_detected	not_detected	not_detected	not_detected	not_detected
96969f7153e0647	2	negative	f	f	f	not_detected	not_detected	not_detected	not_detected	not_detected	not_detected		not_detected	not_detected	not_detected	not_detected	not_detected	not_detected	not_detected	not_detected	not_detected	not_detected	not_detected
ca0efab8c0d3140	1	negative	f	f	f	not_detected	not_detected	not_detected	not_detected	not_detected	not_detected		not_detected	not_detected	not_detected	not_detected	not_detected	not_detected	not_detected	detected	not_detected	not_detected	not_detected
24bbf1c3b6783ae	15	negative	f	f	f	not_detected	not_detected	not_detected	not_detected	not_detected	not_detected		not_detected	not_detected	not_detected	not_detected	not_detected	not_detected	not_detected	not_detected	not_detected	not_detected	not_detected
2a5db9bbb45109f	14	positive	f	f	f	not_detected	not_detected	not_detected	not_detected	not_detected	not_detected		not_detected	not_detected	not_detected	not_detected	not_detected	not_detected	not_detected	not_detected	not_detected	not_detected	not_detected
f014d469cd0fd69	9	negative	f	f	f	not_detected	not_detected	not_detected	not_detected	not_detected	not_detected		not_detected	not_detected	not_detected	not_detected	not_detected	not_detected	not_detected	not_detected	not_detected	not_detected	not_detected
6162d1b9279c237	16	negative	f	f	f	not_detected	not_detected	not_detected	not_detected	not_detected	detected		not_detected	not_detected	not_detected	not_detected	not_detected	not_detected	not_detected	not_detected	not_detected	not_detected	not_detected
f458f769ff1c858	15	negative	f	f	f	not_detected	not_detected	not_detected	not_detected	not_detected	not_detected		not_detected	not_detected	not_detected	not_detected	not_detected	not_detected	not_detected	not_detected	not_detected	not_detected	not_detected
0b84b3c385f5737	11	negative	f	f	f	not_detected	not_detected	not_detected	not_detected	not_detected	not_detected		not_detected	not_detected	not_detected	not_detected	not_detected	not_detected	not_detected	not_detected	not_detected	not_detected	not_detected
b545cb36b04159f	0	negative	f	f	f	detected	not_detected	not_detected	not_detected	not_detected	not_detected		not_detected	not_detected	not_detected	not_detected	not_detected	not_detected	not_detected	not_detected	not_detected	not_detected	not_detected
bb351228b0cc864	0	negative	f	f	f	not_detected	not_detected	not_detected	not_detected	not_detected	not_detected		not_detected	not_detected	not_detected	not_detected	detected	not_detected	not_detected	not_detected	not_detected	not_detected	not_detected
9bd1c8c67b6cb11	19	negative	f	t	f	not_detected	not_detected	not_detected	not_detected	not_detected	not_detected		detected	not_detected	not_detected	not_detected	not_detected	not_detected	not_detected	not_detected	not_detected	not_detected	not_detected
7a148219ed1260c	14	negative	f	f	f	not_detected	not_detected	not_detected	not_detected	not_detected	not_detected		not_detected	not_detected	not_detected	not_detected	not_detected	not_detected	not_detected	not_detected	not_detected	not_detected	not_detected
0dfcc50363d4e93	17	negative	f	f	f	not_detected	not_detected	not_detected	not_detected	not_detected	not_detected		not_detected	not_detected	not_detected	not_detected	not_detected	not_detected	not_detected	not_detected	not_detected	not_detected	not_detected
67600adcb885e86	14	negative	f	f	f	not_detected	not_detected	not_detected	not_detected	not_detected	detected		not_detected	not_detected	not_detected	not_detected	not_detected	not_detected	not_detected	not_detected	not_detected	not_detected	not_detected
e586524f71166bc	18	negative	f	f	f	not_detected	not_detected	not_detected	not_detected	detected	not_detected		not_detected	not_detected	not_detected	not_detected	not_detected	not_detected	not_detected	not_detected	not_detected	not_detected	not_detected
f0ee30f04652697	11	positive	f	f	f	not_detected	not_detected	not_detected	not_detected	not_detected	not_detected		not_detected	not_detected	not_detected	not_detected	not_detected	not_detected	not_detected	not_detected	not_detected	not_detected	not_detected
0b644d31f09d9b5	2	negative	f	f	f	not_detected	not_detected	detected	not_detected	not_detected	not_detected		not_detected	not_detected	not_detected	not_detected	not_detected	not_detected	not_detected	not_detected	not_detected	not_detected	not_detected
0057f527d9e0d1f	11	negative	f	f	f	not_detected	not_detected	not_detected	not_detected	not_detected	detected		not_detected	not_detected	not_detected	not_detected	not_detected	not_detected	not_detected	not_detected	not_detected	not_detected	not_detected
5948da3e640cf90	15	negative	f	f	f	not_detected	not_detected	not_detected	not_detected	not_detected	not_detected		not_detected	not_detected	not_detected	not_detected	not_detected	not_detected	not_detected	not_detected	not_detected	not_detected	not_detected
d12d8b62261586c	8	negative	f	f	f	not_detected	not_detected	not_detected	not_detected	not_detected	detected		not_detected	not_detected	not_detected	not_detected	not_detected	not_detected	not_detected	not_detected	not_detected	not_detected	not_detected
534bbb1716dc92d	0	negative	f	f	f	not_detected	not_detected	detected	not_detected	not_detected	not_detected		not_detected	not_detected	not_detected	not_detected	not_detected	not_detected	not_detected	not_detected	not_detected	not_detected	not_detected
75253652507e10d	19	negative	f	f	f	not_detected	not_detected	not_detected	not_detected	not_detected	not_detected		not_detected	not_detected	not_detected	not_detected	not_detected	not_detected	not_detected	not_detected	not_detected	detected	not_detected
64fb5012add3f8c	2	negative	f	f	f	not_detected	not_detected	not_detected	not_detected	not_detected	not_detected		not_detected	not_detected	not_detected	not_detected	not_detected	not_detected	not_detected	detected	not_detected	not_detected	not_detected
8911dde49eac91b	18	negative	f	f	f	not_detected	not_detected	not_detected	not_detected	not_detected	not_detected		not_detected	not_detected	not_detected	not_detected	not_detected	not_detected	not_detected	not_detected	not_detected	not_detected	not_detected
306ea2bcd7f802b	15	negative	f	f	f	not_detected	not_detected	not_detected	not_detected	not_detected	detected		not_detected	not_detected	not_detected	not_detected	not_detected	not_detected	not_detected	not_detected	not_detected	not_detected	not_detected
116778c7cd1a523	2	negative	f	f	f	not_detected	not_detected	not_detected	not_detected	not_detected	detected		not_detected	not_detected	not_detected	not_detected	not_detected	not_detected	not_detected	not_detected	not_detected	not_detected	not_detected
fbec53bbe8c576a	6	positive	f	f	f	not_detected	not_detected	not_detected	not_detected	not_detected	not_detected		not_detected	not_detected	not_detected	not_detected	not_detected	detected	not_detected	not_detected	not_detected	not_detected	not_detected
5241fb0f6da52f9	8	negative	f	f	f	not_detected	not_detected	not_detected	not_detected	not_detected	detected		not_detected	not_detected	not_detected	not_detected	not_detected	not_detected	not_detected	not_detected	not_detected	not_detected	not_detected
99d9f2eb3ce15b1	4	negative	f	f	f	not_detected	not_detected	not_detected	not_detected	not_detected	detected		not_detected	not_detected	not_detected	not_detected	not_detected	not_detected	not_detected	not_detected	not_detected	not_detected	not_detected
991fbad7401a77e	3	negative	f	f	f	not_detected	not_detected	not_detected	not_detected	not_detected	not_detected		not_detected	not_detected	not_detected	not_detected	not_detected	not_detected	not_detected	detected	not_detected	not_detected	not_detected
eda57d23441ef2d	9	negative	f	f	f	not_detected	not_detected	not_detected	not_detected	not_detected	not_detected		detected	not_detected	not_detected	not_detected	not_detected	not_detected	not_detected	not_detected	not_detected	not_detected	not_detected
5f3d03cf70de752	12	negative	f	f	f	not_detected	not_detected	not_detected	not_detected	not_detected	detected		not_detected	not_detected	not_detected	not_detected	not_detected	not_detected	not_detected	not_detected	not_detected	not_detected	not_detected
d44f8c729f254fd	0	negative	f	f	f	detected	not_detected	not_detected	not_detected	not_detected	not_detected		not_detected	not_detected	not_detected	not_detected	not_detected	not_detected	not_detected	not_detected	not_detected	not_detected	not_detected
af4e2526ef6967c	2	negative	f	f	f	not_detected	not_detected	not_detected	not_detected	not_detected	not_detected		not_detected	not_detected	not_detected	not_detected	not_detected	not_detected	not_detected	not_detected	detected	not_detected	not_detected
74ffed87ffb9a38	18	negative	f	f	f	not_detected	not_detected	not_detected	not_detected	not_detected	not_detected		not_detected	not_detected	not_detected	not_detected	not_detected	not_detected	not_detected	not_detected	not_detected	not_detected	not_detected
22bb32885956830	13	negative	f	f	f	not_detected	not_detected	not_detected	not_detected	not_detected	detected		not_detected	not_detected	not_detected	not_detected	not_detected	not_detected	not_detected	not_detected	not_detected	not_detected	not_detected
8a525419d6385a0	9	negative	f	f	f	not_detected	not_detected	not_detected	not_detected	not_detected	not_detected		not_detected	not_detected	not_detected	not_detected	not_detected	not_detected	not_detected	detected	not_detected	not_detected	not_detected
02b37b845e6a663	7	negative	f	f	f	not_detected	not_detected	not_detected	not_detected	not_detected	not_detected		not_detected	not_detected	not_detected	not_detected	not_detected	not_detected	not_detected	not_detected	not_detected	not_detected	not_detected
28c863302fee754	2	negative	f	f	f	not_detected	not_detected	not_detected	not_detected	not_detected	not_detected		not_detected	not_detected	not_detected	not_detected	not_detected	not_detected	not_detected	not_detected	not_detected	not_detected	not_detected
f0ce055e2367394	11	negative	f	f	f	not_detected	not_detected	not_detected	not_detected	not_detected	not_detected		not_detected	not_detected	not_detected	not_detected	not_detected	not_detected	not_detected	not_detected	not_detected	not_detected	not_detected
99b98d69c9dab1f	0	negative	f	f	f	not_detected	not_detected	not_detected	not_detected	not_detected	detected		not_detected	not_detected	not_detected	not_detected	not_detected	not_detected	not_detected	not_detected	not_detected	not_detected	not_detected
c52981a2095123d	16	negative	f	f	f	not_detected	not_detected	not_detected	not_detected	not_detected	detected		not_detected	not_detected	not_detected	not_detected	not_detected	not_detected	not_detected	not_detected	not_detected	not_detected	not_detected
30061a1d283a5d4	2	negative	f	f	f	not_detected	not_detected	not_detected	not_detected	not_detected	detected		not_detected	not_detected	not_detected	not_detected	not_detected	not_detected	not_detected	not_detected	not_detected	not_detected	not_detected
58fc89b988002ce	2	negative	f	f	f	not_detected	not_detected	not_detected	not_detected	not_detected	detected		not_detected	not_detected	not_detected	not_detected	not_detected	not_detected	not_detected	not_detected	not_detected	not_detected	not_detected
f10cde6457d919c	0	negative	f	f	f	not_detected	not_detected	not_detected	not_detected	not_detected	not_detected		not_detected	not_detected	not_detected	not_detected	not_detected	not_detected	not_detected	not_detected	not_detected	not_detected	not_detected
de46240cb4e7b2e	1	negative	f	f	f	not_detected	not_detected	detected	not_detected	not_detected	not_detected		not_detected	not_detected	not_detected	not_detected	not_detected	not_detected	not_detected	not_detected	not_detected	not_detected	not_detected
13cbebaf8c7cf6a	11	negative	f	f	f	not_detected	not_detected	not_detected	not_detected	not_detected	detected		not_detected	not_detected	not_detected	not_detected	not_detected	not_detected	not_detected	not_detected	not_detected	not_detected	not_detected
09381cdc7381a27	18	negative	f	f	f	not_detected	not_detected	not_detected	not_detected	not_detected	not_detected		not_detected	detected	not_detected	not_detected	not_detected	not_detected	not_detected	not_detected	not_detected	not_detected	not_detected
0df15378928f94d	10	negative	f	f	f	not_detected	not_detected	not_detected	not_detected	not_detected	not_detected		not_detected	not_detected	not_detected	not_detected	not_detected	not_detected	not_detected	not_detected	not_detected	detected	not_detected
053372a420f625e	2	negative	f	f	f	not_detected	not_detected	detected	not_detected	not_detected	not_detected		not_detected	not_detected	not_detected	not_detected	not_detected	not_detected	not_detected	not_detected	not_detected	not_detected	not_detected
f415ca5b327ac9d	16	negative	f	f	f	not_detected	not_detected	not_detected	not_detected	not_detected	not_detected		not_detected	not_detected	not_detected	not_detected	not_detected	not_detected	not_detected	not_detected	not_detected	not_detected	not_detected
c7d153941c1531b	5	negative	f	f	f	not_detected	not_detected	not_detected	not_detected	not_detected	not_detected		not_detected	not_detected	not_detected	not_detected	not_detected	not_detected	not_detected	not_detected	not_detected	not_detected	not_detected
15125ea5f1b0469	7	negative	f	f	f	not_detected	not_detected	not_detected	not_detected	not_detected	not_detected		not_detected	not_detected	not_detected	not_detected	not_detected	not_detected	not_detected	not_detected	not_detected	not_detected	not_detected
c0638efa4d337a7	11	negative	f	f	f	not_detected	not_detected	not_detected	not_detected	not_detected	not_detected		detected	not_detected	not_detected	not_detected	not_detected	not_detected	not_detected	not_detected	not_detected	not_detected	not_detected
5bc892b8f623630	15	negative	f	f	f	not_detected	not_detected	not_detected	not_detected	not_detected	not_detected		not_detected	not_detected	not_detected	not_detected	not_detected	not_detected	not_detected	not_detected	not_detected	not_detected	not_detected
185166bb531b89f	10	negative	t	f	f	not_detected	not_detected	not_detected	not_detected	not_detected	detected		not_detected	not_detected	not_detected	not_detected	not_detected	not_detected	not_detected	not_detected	not_detected	not_detected	not_detected
ac56d84be2e5b8b	16	negative	f	f	f	not_detected	not_detected	not_detected	not_detected	not_detected	detected		not_detected	not_detected	not_detected	not_detected	not_detected	not_detected	not_detected	not_detected	not_detected	not_detected	not_detected
44dc62db4eca1d1	11	negative	f	f	f	not_detected	not_detected	not_detected	not_detected	not_detected	not_detected		not_detected	not_detected	not_detected	not_detected	not_detected	not_detected	not_detected	not_detected	not_detected	not_detected	not_detected
939635e384a919d	16	negative	f	f	f	not_detected	not_detected	detected	not_detected	not_detected	not_detected		not_detected	not_detected	not_detected	not_detected	not_detected	not_detected	not_detected	detected	not_detected	not_detected	not_detected
1d8032eb1c5ef5d	11	negative	f	f	f	not_detected	not_detected	not_detected	not_detected	not_detected	not_detected		not_detected	not_detected	not_detected	not_detected	not_detected	not_detected	not_detected	not_detected	not_detected	detected	not_detected
0f574129beebedd	6	negative	f	f	f	not_detected	detected	not_detected	not_detected	not_detected	not_detected		not_detected	not_detected	not_detected	not_detected	not_detected	not_detected	not_detected	not_detected	not_detected	not_detected	not_detected
dc01fa09b97c27e	17	negative	f	f	f	detected	not_detected	not_detected	not_detected	not_detected	not_detected		not_detected	not_detected	not_detected	not_detected	not_detected	not_detected	not_detected	not_detected	not_detected	not_detected	not_detected
3f6fe3bfd9bf4f9	7	negative	f	f	f	not_detected	not_detected	not_detected	not_detected	not_detected	not_detected		detected	not_detected	not_detected	not_detected	not_detected	not_detected	not_detected	not_detected	not_detected	not_detected	not_detected
cd84ce75a42fc44	15	negative	f	f	f	not_detected	not_detected	not_detected	not_detected	not_detected	detected		not_detected	not_detected	not_detected	not_detected	not_detected	not_detected	not_detected	not_detected	not_detected	not_detected	not_detected
e6f46ef47258101	4	negative	f	f	f	not_detected	not_detected	not_detected	not_detected	not_detected	not_detected		not_detected	not_detected	not_detected	not_detected	not_detected	not_detected	not_detected	not_detected	not_detected	not_detected	not_detected
9711b537a6d96eb	4	negative	f	f	f	not_detected	not_detected	not_detected	not_detected	not_detected	detected		not_detected	not_detected	not_detected	not_detected	not_detected	not_detected	not_detected	not_detected	not_detected	not_detected	not_detected
dc6b22b30b9cfb8	5	negative	f	f	f	not_detected	not_detected	not_detected	not_detected	not_detected	not_detected		not_detected	not_detected	not_detected	not_detected	not_detected	not_detected	not_detected	not_detected	not_detected	not_detected	not_detected
b13f3461f41ce74	1	negative	f	f	f	not_detected	not_detected	not_detected	not_detected	not_detected	not_detected		not_detected	not_detected	not_detected	not_detected	not_detected	not_detected	not_detected	not_detected	not_detected	not_detected	not_detected
95bb11bb549cad6	14	negative	f	f	f	not_detected	not_detected	not_detected	not_detected	not_detected	not_detected		not_detected	not_detected	not_detected	not_detected	not_detected	not_detected	not_detected	not_detected	not_detected	not_detected	not_detected
6e2b933a9d9af84	6	positive	f	f	f	not_detected	not_detected	not_detected	not_detected	not_detected	not_detected		not_detected	not_detected	not_detected	not_detected	not_detected	not_detected	not_detected	not_detected	not_detected	not_detected	not_detected
098d16b92ae4a7b	16	negative	f	f	f	not_detected	not_detected	not_detected	not_detected	not_detected	detected		not_detected	not_detected	not_detected	not_detected	not_detected	not_detected	not_detected	not_detected	not_detected	not_detected	not_detected
ac9e48163b802c5	3	negative	f	f	f	not_detected	not_detected	not_detected	not_detected	not_detected	detected		not_detected	not_detected	not_detected	not_detected	not_detected	not_detected	not_detected	not_detected	not_detected	not_detected	not_detected
f662eb7131c245d	5	negative	f	f	f	not_detected	detected	not_detected	not_detected	not_detected	not_detected		not_detected	not_detected	not_detected	not_detected	not_detected	not_detected	not_detected	not_detected	not_detected	not_detected	not_detected
ff14a0f039bd43a	4	negative	f	f	f	not_detected	not_detected	not_detected	not_detected	not_detected	detected		not_detected	not_detected	not_detected	not_detected	not_detected	not_detected	not_detected	not_detected	not_detected	not_detected	not_detected
56a6c9c70f4ce43	5	negative	f	f	f	not_detected	not_detected	not_detected	not_detected	not_detected	not_detected		not_detected	not_detected	not_detected	not_detected	not_detected	not_detected	not_detected	not_detected	not_detected	not_detected	not_detected
2b2ee95271c890d	0	negative	f	f	f	not_detected	not_detected	not_detected	not_detected	not_detected	detected		not_detected	not_detected	not_detected	not_detected	not_detected	not_detected	not_detected	not_detected	not_detected	not_detected	not_detected
c669452253b8699	18	negative	f	f	f	not_detected	not_detected	not_detected	not_detected	not_detected	detected		not_detected	not_detected	not_detected	not_detected	not_detected	not_detected	not_detected	not_detected	not_detected	not_detected	not_detected
43f173cc25847f2	8	negative	f	f	f	not_detected	not_detected	not_detected	not_detected	not_detected	detected		not_detected	not_detected	not_detected	not_detected	not_detected	not_detected	not_detected	not_detected	not_detected	not_detected	not_detected
88ab356efe33df0	0	negative	f	f	f	not_detected	not_detected	not_detected	not_detected	not_detected	not_detected		not_detected	detected	not_detected	not_detected	not_detected	not_detected	not_detected	not_detected	not_detected	not_detected	not_detected
1c21c4b01297c18	1	negative	f	f	f	not_detected	not_detected	not_detected	not_detected	not_detected	detected		not_detected	not_detected	not_detected	not_detected	not_detected	not_detected	not_detected	not_detected	not_detected	not_detected	not_detected
d57ef6a309f5bf3	4	negative	f	f	f	not_detected	not_detected	not_detected	not_detected	not_detected	not_detected		not_detected	not_detected	not_detected	not_detected	not_detected	not_detected	not_detected	not_detected	not_detected	not_detected	not_detected
2cdfc4eaf23a81f	2	negative	f	f	f	not_detected	not_detected	not_detected	not_detected	not_detected	detected		not_detected	not_detected	not_detected	not_detected	not_detected	not_detected	not_detected	not_detected	not_detected	not_detected	not_detected
e91eeb27adfea76	1	negative	f	f	f	not_detected	not_detected	detected	not_detected	not_detected	not_detected		not_detected	not_detected	not_detected	not_detected	not_detected	not_detected	not_detected	not_detected	not_detected	not_detected	not_detected
b3dfdad01da5e2a	2	negative	f	f	f	not_detected	not_detected	detected	not_detected	not_detected	detected		not_detected	not_detected	not_detected	not_detected	not_detected	not_detected	not_detected	not_detected	not_detected	not_detected	not_detected
da65b9c2e6429c8	10	negative	f	f	f	not_detected	not_detected	not_detected	not_detected	not_detected	detected		not_detected	not_detected	not_detected	not_detected	not_detected	not_detected	not_detected	not_detected	not_detected	not_detected	not_detected
44c16f1e79380b4	8	positive	f	f	f	not_detected	not_detected	not_detected	not_detected	not_detected	not_detected		not_detected	not_detected	not_detected	not_detected	not_detected	not_detected	not_detected	not_detected	not_detected	not_detected	not_detected
908d1c91cc8175d	0	negative	f	f	f	not_detected	not_detected	detected	not_detected	not_detected	not_detected		not_detected	not_detected	not_detected	not_detected	not_detected	not_detected	not_detected	not_detected	not_detected	not_detected	not_detected
14acdd505a4d3e4	5	positive	f	f	f	not_detected	not_detected	detected	not_detected	not_detected	not_detected		not_detected	not_detected	not_detected	not_detected	not_detected	not_detected	not_detected	not_detected	not_detected	not_detected	not_detected
ba01ab431719441	12	negative	f	f	f	not_detected	not_detected	not_detected	not_detected	not_detected	not_detected		not_detected	not_detected	not_detected	not_detected	not_detected	not_detected	not_detected	not_detected	not_detected	not_detected	not_detected
b95a9882a41e85d	8	negative	f	f	f	not_detected	not_detected	not_detected	not_detected	not_detected	detected		not_detected	not_detected	not_detected	not_detected	not_detected	not_detected	not_detected	not_detected	not_detected	not_detected	not_detected
07f02f4bc7d8d92	9	negative	f	f	f	not_detected	not_detected	detected	not_detected	not_detected	not_detected		not_detected	not_detected	not_detected	not_detected	not_detected	not_detected	not_detected	not_detected	not_detected	not_detected	not_detected
66af003805be0c5	5	negative	f	f	f	not_detected	not_detected	not_detected	not_detected	not_detected	not_detected		not_detected	not_detected	not_detected	not_detected	not_detected	not_detected	not_detected	not_detected	not_detected	not_detected	not_detected
9f2f24a83ded8d4	1	negative	f	f	f	detected	not_detected	not_detected	not_detected	not_detected	not_detected		not_detected	not_detected	not_detected	not_detected	not_detected	not_detected	not_detected	not_detected	not_detected	not_detected	not_detected
d9a28644c7c806d	3	negative	f	f	f	not_detected	not_detected	detected	not_detected	not_detected	detected		not_detected	not_detected	not_detected	not_detected	not_detected	not_detected	not_detected	not_detected	not_detected	not_detected	not_detected
8a8f3a826348268	11	negative	f	f	f	not_detected	not_detected	not_detected	not_detected	not_detected	not_detected		not_detected	not_detected	not_detected	not_detected	not_detected	not_detected	not_detected	not_detected	not_detected	not_detected	not_detected
66be25d2f41dee7	14	negative	f	f	f	not_detected	not_detected	not_detected	not_detected	not_detected	not_detected		not_detected	not_detected	not_detected	not_detected	not_detected	not_detected	not_detected	not_detected	not_detected	not_detected	not_detected
f5c1fa2864a0020	6	positive	f	f	f	not_detected	not_detected	not_detected	not_detected	not_detected	not_detected		not_detected	not_detected	not_detected	not_detected	not_detected	not_detected	not_detected	not_detected	not_detected	not_detected	not_detected
2cbb168d2cf9aca	11	negative	f	f	f	not_detected	not_detected	not_detected	not_detected	not_detected	not_detected		not_detected	not_detected	not_detected	not_detected	not_detected	not_detected	not_detected	not_detected	not_detected	not_detected	not_detected
df7d9df67220d61	4	negative	f	f	f	not_detected	not_detected	not_detected	not_detected	not_detected	not_detected		not_detected	not_detected	not_detected	not_detected	not_detected	not_detected	not_detected	not_detected	not_detected	not_detected	not_detected
5c2a444374ac409	6	positive	f	f	f	not_detected	not_detected	not_detected	not_detected	not_detected	not_detected		not_detected	not_detected	not_detected	not_detected	not_detected	not_detected	not_detected	not_detected	not_detected	not_detected	not_detected
bc933f2bf0d7539	11	negative	f	f	f	not_detected	not_detected	not_detected	not_detected	not_detected	detected		not_detected	not_detected	not_detected	not_detected	not_detected	not_detected	not_detected	not_detected	not_detected	not_detected	not_detected
64f5f4b544e555d	16	negative	f	f	f	not_detected	not_detected	not_detected	not_detected	not_detected	not_detected		not_detected	not_detected	not_detected	not_detected	not_detected	not_detected	not_detected	not_detected	not_detected	not_detected	not_detected
b12736e775f1f75	18	negative	f	f	f	not_detected	not_detected	not_detected	not_detected	not_detected	not_detected		not_detected	not_detected	not_detected	not_detected	not_detected	not_detected	not_detected	not_detected	not_detected	not_detected	not_detected
1e0b3f583af4701	14	negative	f	f	f	not_detected	not_detected	not_detected	not_detected	not_detected	not_detected		not_detected	not_detected	not_detected	not_detected	not_detected	not_detected	not_detected	not_detected	not_detected	not_detected	not_detected
edc12fac05009cc	11	negative	f	f	f	not_detected	not_detected	not_detected	not_detected	not_detected	not_detected		not_detected	not_detected	not_detected	not_detected	not_detected	not_detected	not_detected	detected	not_detected	not_detected	not_detected
4848e304f38f527	0	negative	f	f	f	not_detected	not_detected	detected	not_detected	not_detected	not_detected		not_detected	not_detected	not_detected	not_detected	not_detected	not_detected	not_detected	not_detected	not_detected	not_detected	not_detected
48480d4ea5bdec8	4	negative	f	f	f	not_detected	not_detected	not_detected	not_detected	not_detected	detected		not_detected	not_detected	not_detected	not_detected	not_detected	not_detected	not_detected	not_detected	not_detected	not_detected	not_detected
df699ab27e3eb96	2	negative	f	f	f	not_detected	not_detected	not_detected	not_detected	not_detected	not_detected		not_detected	not_detected	not_detected	not_detected	not_detected	not_detected	not_detected	detected	not_detected	not_detected	not_detected
d92844bdc561ce5	12	negative	f	f	f	not_detected	not_detected	not_detected	not_detected	not_detected	not_detected		not_detected	not_detected	not_detected	not_detected	not_detected	not_detected	not_detected	not_detected	not_detected	not_detected	not_detected
ecd3203a3d14f9b	0	negative	f	f	t	detected	not_detected	not_detected	not_detected	not_detected	not_detected		not_detected	not_detected	not_detected	not_detected	not_detected	not_detected	not_detected	not_detected	not_detected	not_detected	not_detected
804cbf88e1b8333	18	negative	f	f	f	not_detected	not_detected	not_detected	not_detected	not_detected	not_detected		not_detected	not_detected	not_detected	not_detected	not_detected	not_detected	not_detected	not_detected	not_detected	not_detected	not_detected
ffcb97558f37256	15	negative	f	f	f	not_detected	not_detected	not_detected	not_detected	not_detected	not_detected		not_detected	not_detected	not_detected	not_detected	not_detected	not_detected	not_detected	not_detected	not_detected	not_detected	not_detected
9b9e2b8453142ae	15	negative	f	f	f	not_detected	not_detected	not_detected	not_detected	not_detected	not_detected		not_detected	not_detected	not_detected	not_detected	not_detected	not_detected	not_detected	not_detected	not_detected	not_detected	not_detected
ee2f3aa68b4e21c	4	positive	f	f	f	not_detected	not_detected	not_detected	not_detected	not_detected	not_detected		not_detected	not_detected	not_detected	not_detected	not_detected	not_detected	not_detected	not_detected	not_detected	not_detected	not_detected
ccd40e7f1547566	7	negative	f	f	f	not_detected	not_detected	not_detected	not_detected	not_detected	not_detected		not_detected	not_detected	not_detected	not_detected	not_detected	not_detected	not_detected	not_detected	not_detected	not_detected	not_detected
d168af23957bd46	5	positive	f	f	f	not_detected	not_detected	not_detected	not_detected	not_detected	not_detected		not_detected	not_detected	not_detected	not_detected	not_detected	not_detected	not_detected	not_detected	not_detected	not_detected	not_detected
b7cf84fd3ce95d5	12	negative	f	f	f	not_detected	not_detected	not_detected	not_detected	not_detected	not_detected		not_detected	not_detected	not_detected	not_detected	not_detected	not_detected	not_detected	detected	not_detected	not_detected	not_detected
05a7363e0ba113c	3	negative	f	f	f	not_detected	not_detected	not_detected	not_detected	not_detected	not_detected		not_detected	not_detected	not_detected	not_detected	not_detected	not_detected	not_detected	not_detected	not_detected	not_detected	not_detected
579106d3210c848	8	negative	f	f	f	not_detected	not_detected	not_detected	not_detected	detected	detected		not_detected	not_detected	not_detected	not_detected	not_detected	not_detected	not_detected	not_detected	not_detected	not_detected	not_detected
bb97708f7354c14	5	positive	f	f	f	not_detected	not_detected	not_detected	not_detected	not_detected	not_detected		not_detected	not_detected	not_detected	not_detected	not_detected	not_detected	not_detected	not_detected	not_detected	not_detected	not_detected
c47d16642ad5964	19	negative	f	f	f	not_detected	not_detected	not_detected	not_detected	not_detected	detected		not_detected	not_detected	not_detected	not_detected	not_detected	not_detected	not_detected	not_detected	not_detected	not_detected	not_detected
2d6ced18ba348fb	5	negative	f	f	f	not_detected	not_detected	not_detected	not_detected	not_detected	not_detected		not_detected	not_detected	not_detected	not_detected	not_detected	not_detected	not_detected	not_detected	not_detected	not_detected	not_detected
108f0a48d3f6afd	9	negative	f	f	f	not_detected	not_detected	not_detected	not_detected	not_detected	not_detected		not_detected	not_detected	not_detected	not_detected	not_detected	not_detected	not_detected	not_detected	not_detected	not_detected	not_detected
bd5eb966af9bdbc	16	negative	f	f	f	not_detected	not_detected	not_detected	not_detected	not_detected	not_detected		not_detected	not_detected	not_detected	not_detected	not_detected	not_detected	not_detected	not_detected	not_detected	not_detected	not_detected
72c34cee0c51a68	17	negative	t	f	f	not_detected	not_detected	not_detected	not_detected	not_detected	detected		not_detected	not_detected	not_detected	not_detected	not_detected	not_detected	not_detected	not_detected	not_detected	not_detected	not_detected
41855b71fb35ba5	9	positive	f	f	f	not_detected	not_detected	not_detected	not_detected	not_detected	not_detected		not_detected	not_detected	not_detected	not_detected	not_detected	not_detected	not_detected	not_detected	not_detected	not_detected	not_detected
c7cca6aabdb02df	4	negative	f	f	f	not_detected	not_detected	not_detected	not_detected	not_detected	detected		not_detected	not_detected	not_detected	not_detected	not_detected	not_detected	not_detected	not_detected	not_detected	not_detected	not_detected
f9d6ad3b4e4b8d7	6	negative	f	f	f	not_detected	not_detected	not_detected	not_detected	not_detected	not_detected		not_detected	not_detected	not_detected	not_detected	not_detected	not_detected	not_detected	not_detected	not_detected	not_detected	not_detected
a77e9e38a07a83e	5	negative	f	f	f	not_detected	not_detected	not_detected	not_detected	not_detected	not_detected		not_detected	not_detected	not_detected	not_detected	not_detected	not_detected	not_detected	not_detected	not_detected	not_detected	not_detected
29c5aedf109234d	2	negative	f	f	f	not_detected	not_detected	not_detected	not_detected	not_detected	detected		not_detected	not_detected	not_detected	not_detected	not_detected	not_detected	not_detected	not_detected	not_detected	not_detected	not_detected
9a9ed97e0d6eca3	4	positive	f	f	f	not_detected	not_detected	not_detected	not_detected	not_detected	not_detected		not_detected	not_detected	not_detected	not_detected	not_detected	not_detected	not_detected	not_detected	not_detected	not_detected	not_detected
c391862a245381e	18	negative	f	f	f	not_detected	not_detected	not_detected	not_detected	not_detected	not_detected		not_detected	not_detected	not_detected	not_detected	not_detected	not_detected	not_detected	detected	not_detected	not_detected	not_detected
6ede661b9b95c16	13	negative	f	f	f	not_detected	not_detected	not_detected	not_detected	not_detected	not_detected		not_detected	not_detected	not_detected	not_detected	not_detected	not_detected	not_detected	not_detected	not_detected	not_detected	not_detected
86f7624aa609b88	4	negative	f	f	f	not_detected	not_detected	not_detected	not_detected	not_detected	not_detected		not_detected	not_detected	not_detected	not_detected	not_detected	not_detected	not_detected	not_detected	not_detected	not_detected	not_detected
90edc503f144b9f	13	negative	f	f	f	not_detected	not_detected	not_detected	not_detected	not_detected	not_detected		not_detected	not_detected	not_detected	not_detected	not_detected	not_detected	not_detected	not_detected	not_detected	not_detected	not_detected
f0b8203d54aa5e7	5	negative	f	f	f	not_detected	not_detected	detected	not_detected	not_detected	detected		not_detected	not_detected	not_detected	not_detected	not_detected	not_detected	not_detected	not_detected	not_detected	not_detected	not_detected
4be5573a4fe284d	13	negative	f	f	f	not_detected	not_detected	not_detected	not_detected	not_detected	detected		not_detected	not_detected	not_detected	not_detected	not_detected	not_detected	not_detected	not_detected	not_detected	not_detected	not_detected
5ea443e2ac871d0	8	positive	t	f	f	not_detected	not_detected	not_detected	not_detected	not_detected	not_detected		not_detected	not_detected	not_detected	not_detected	not_detected	not_detected	not_detected	not_detected	not_detected	not_detected	not_detected
d257db0c9937a6b	0	negative	f	f	f	not_detected	not_detected	not_detected	not_detected	not_detected	not_detected		not_detected	not_detected	not_detected	not_detected	not_detected	not_detected	not_detected	not_detected	not_detected	detected	not_detected
d0d3e16b1b70dfb	14	negative	f	f	f	not_detected	not_detected	not_detected	not_detected	not_detected	not_detected		detected	not_detected	not_detected	not_detected	not_detected	not_detected	not_detected	not_detected	not_detected	not_detected	not_detected
f1d79fda58a64e2	13	negative	f	f	f	not_detected	not_detected	not_detected	not_detected	not_detected	not_detected		not_detected	not_detected	not_detected	not_detected	not_detected	not_detected	not_detected	not_detected	not_detected	not_detected	not_detected
a91ea24912caf36	2	negative	f	f	f	not_detected	not_detected	not_detected	not_detected	detected	not_detected		not_detected	not_detected	not_detected	not_detected	not_detected	not_detected	not_detected	not_detected	not_detected	not_detected	not_detected
9f79f52a8922d1e	17	negative	f	f	f	not_detected	not_detected	not_detected	not_detected	not_detected	not_detected		not_detected	not_detected	not_detected	not_detected	not_detected	not_detected	not_detected	not_detected	not_detected	not_detected	not_detected
033115383d5ae15	16	negative	f	f	f	not_detected	not_detected	not_detected	not_detected	not_detected	not_detected		not_detected	not_detected	not_detected	not_detected	not_detected	not_detected	not_detected	not_detected	not_detected	not_detected	not_detected
26c00070ab66909	15	negative	f	f	f	not_detected	not_detected	not_detected	not_detected	not_detected	not_detected		not_detected	not_detected	not_detected	not_detected	not_detected	not_detected	not_detected	not_detected	not_detected	not_detected	not_detected
df1d3202738ba85	15	negative	f	f	f	not_detected	not_detected	not_detected	not_detected	not_detected	not_detected		not_detected	not_detected	not_detected	not_detected	not_detected	not_detected	not_detected	not_detected	not_detected	not_detected	not_detected
0410430a1cffc57	17	negative	f	f	f	not_detected	not_detected	not_detected	not_detected	not_detected	not_detected		not_detected	not_detected	not_detected	not_detected	not_detected	not_detected	not_detected	not_detected	not_detected	not_detected	not_detected
c100bb0061cc140	19	negative	t	f	f	not_detected	not_detected	not_detected	not_detected	not_detected	detected		not_detected	not_detected	not_detected	not_detected	not_detected	not_detected	not_detected	not_detected	not_detected	not_detected	not_detected
d6f2ddd54176cc5	1	negative	f	f	f	not_detected	not_detected	not_detected	not_detected	not_detected	detected		not_detected	not_detected	not_detected	not_detected	not_detected	not_detected	not_detected	not_detected	not_detected	not_detected	not_detected
c46a72e104630b4	2	negative	f	f	f	not_detected	not_detected	not_detected	not_detected	not_detected	not_detected		not_detected	not_detected	not_detected	not_detected	not_detected	not_detected	not_detected	not_detected	not_detected	not_detected	not_detected
43df57e088ed95b	13	negative	f	f	f	not_detected	not_detected	not_detected	not_detected	not_detected	not_detected		not_detected	not_detected	not_detected	not_detected	not_detected	not_detected	not_detected	not_detected	not_detected	not_detected	not_detected
0db48a8b167bcf7	10	positive	f	f	f	not_detected	not_detected	not_detected	not_detected	not_detected	not_detected		not_detected	not_detected	not_detected	not_detected	not_detected	not_detected	not_detected	not_detected	not_detected	not_detected	not_detected
de84f94d5e644ce	1	negative	f	f	f	not_detected	not_detected	not_detected	not_detected	detected	not_detected		not_detected	not_detected	not_detected	not_detected	not_detected	not_detected	not_detected	not_detected	not_detected	not_detected	not_detected
d12c7fe7e9e1e31	16	negative	f	f	f	not_detected	not_detected	not_detected	not_detected	not_detected	detected		not_detected	not_detected	not_detected	not_detected	not_detected	not_detected	not_detected	not_detected	not_detected	not_detected	not_detected
894cdfea51a6eaa	9	negative	f	f	f	not_detected	not_detected	not_detected	not_detected	not_detected	not_detected		not_detected	not_detected	not_detected	not_detected	not_detected	not_detected	not_detected	not_detected	not_detected	not_detected	not_detected
64fd1563a3439a4	10	positive	f	f	f	not_detected	not_detected	not_detected	not_detected	not_detected	not_detected		not_detected	not_detected	not_detected	not_detected	not_detected	not_detected	not_detected	not_detected	not_detected	not_detected	not_detected
2a7efe8cfb1faf8	14	negative	f	f	f	not_detected	not_detected	not_detected	not_detected	not_detected	not_detected		not_detected	not_detected	not_detected	not_detected	not_detected	not_detected	not_detected	not_detected	not_detected	not_detected	not_detected
8583c9e1d0c0559	9	negative	f	f	f	not_detected	not_detected	not_detected	not_detected	not_detected	not_detected		not_detected	not_detected	not_detected	not_detected	not_detected	not_detected	not_detected	not_detected	not_detected	not_detected	not_detected
d5e31b43999a3f1	7	negative	f	f	f	not_detected	not_detected	detected	not_detected	not_detected	not_detected		not_detected	not_detected	not_detected	not_detected	not_detected	not_detected	not_detected	not_detected	not_detected	not_detected	not_detected
c8a75a9b57977f0	5	negative	f	f	f	not_detected	not_detected	not_detected	not_detected	not_detected	not_detected		not_detected	not_detected	not_detected	not_detected	not_detected	not_detected	not_detected	not_detected	not_detected	not_detected	not_detected
51d9f4f0d6a1c71	0	negative	f	f	f	not_detected	not_detected	not_detected	not_detected	not_detected	detected		not_detected	not_detected	not_detected	not_detected	detected	not_detected	not_detected	not_detected	not_detected	not_detected	not_detected
abb1d801d464bd9	7	negative	f	f	f	not_detected	not_detected	not_detected	not_detected	not_detected	detected		not_detected	not_detected	not_detected	not_detected	not_detected	not_detected	not_detected	not_detected	not_detected	not_detected	not_detected
551e5a3b7844a5f	6	negative	f	f	f	not_detected	not_detected	not_detected	not_detected	not_detected	not_detected		not_detected	not_detected	not_detected	not_detected	not_detected	not_detected	not_detected	not_detected	not_detected	not_detected	not_detected
a468ba225ccb2b3	5	negative	f	f	f	not_detected	not_detected	not_detected	not_detected	not_detected	not_detected		not_detected	not_detected	not_detected	not_detected	not_detected	not_detected	not_detected	not_detected	not_detected	not_detected	not_detected
279aec401c172e3	5	negative	f	f	f	not_detected	not_detected	not_detected	not_detected	not_detected	detected		not_detected	not_detected	not_detected	not_detected	not_detected	not_detected	not_detected	not_detected	not_detected	not_detected	not_detected
43722b88ab5cf9a	6	negative	f	f	f	not_detected	not_detected	not_detected	not_detected	not_detected	not_detected		not_detected	detected	not_detected	not_detected	not_detected	not_detected	not_detected	not_detected	not_detected	not_detected	not_detected
34b1de97de37241	4	positive	f	f	f	not_detected	not_detected	not_detected	not_detected	not_detected	not_detected		not_detected	not_detected	not_detected	not_detected	not_detected	not_detected	not_detected	not_detected	not_detected	not_detected	not_detected
fca36490e2678af	4	negative	f	f	f	not_detected	not_detected	not_detected	not_detected	not_detected	not_detected		not_detected	not_detected	not_detected	not_detected	not_detected	not_detected	not_detected	not_detected	not_detected	not_detected	not_detected
38cea35c469d681	18	negative	f	f	f	not_detected	not_detected	not_detected	not_detected	not_detected	not_detected		not_detected	not_detected	not_detected	not_detected	not_detected	not_detected	not_detected	not_detected	not_detected	not_detected	not_detected
1adbcba93b4424a	17	negative	f	f	f	not_detected	not_detected	not_detected	not_detected	not_detected	not_detected		not_detected	not_detected	not_detected	not_detected	not_detected	not_detected	not_detected	not_detected	not_detected	not_detected	not_detected
15c78aa6cb0c7e4	2	negative	f	f	f	not_detected	not_detected	detected
221a77949eac868	15	negative	f	f	f	not_detected	not_detected	not_detected	not_detected	not_detected	not_detected		not_detected	not_detected	not_detected	not_detected	not_detected	not_detected	not_detected	not_detected	not_detected	not_detected	not_detected
2d9b9fb50a426d9	13	negative	f	f	f	not_detected	not_detected	not_detected	not_detected	not_detected	detected		not_detected	not_detected	not_detected	not_detected	not_detected	not_detected	not_detected	not_detected	not_detected	not_detected	not_detected
3ac9200f97df54d	15	negative	f	f	f	not_detected	not_detected	not_detected	not_detected	not_detected	detected		not_detected	not_detected	not_detected	not_detected	not_detected	not_detected	not_detected	not_detected	not_detected	not_detected	not_detected
2e30aea798a79c0	14	negative	f	f	f	not_detected	not_detected	not_detected	not_detected	not_detected	detected		not_detected	not_detected	not_detected	not_detected	not_detected	not_detected	not_detected	not_detected	not_detected	not_detected	not_detected
aa4232273cdb909	2	positive	f	f	f	not_detected	not_detected	detected	not_detected	not_detected	not_detected		not_detected	not_detected	not_detected	not_detected	not_detected	not_detected	not_detected	not_detected	not_detected	not_detected	not_detected
dd207d1842d45ba	19	positive	f	f	f	not_detected	not_detected	not_detected	not_detected	not_detected	not_detected		not_detected	not_detected	not_detected	not_detected	not_detected	not_detected	not_detected	not_detected	not_detected	not_detected	not_detected
ccbff084994fa08	19	negative	f	f	f	not_detected	not_detected	not_detected	not_detected	not_detected	detected		not_detected	not_detected	not_detected	not_detected	not_detected	not_detected	not_detected	not_detected	not_detected	not_detected	not_detected
04ffc6b0eeddb93	12	negative	f	f	f	not_detected	not_detected	not_detected	not_detected	not_detected	not_detected		not_detected	not_detected	not_detected	not_detected	not_detected	not_detected	not_detected	not_detected	not_detected	not_detected	not_detected
cd5f2af976e60af	18	negative	f	f	f	not_detected	not_detected	not_detected	not_detected	not_detected	detected		not_detected	not_detected	not_detected	not_detected	not_detected	not_detected	not_detected	not_detected	not_detected	not_detected	not_detected
e860c6ef5f62352	0	negative	f	f	f	not_detected	not_detected	detected	not_detected	not_detected	not_detected		not_detected	not_detected	not_detected	not_detected	not_detected	not_detected	not_detected	not_detected	not_detected	not_detected	not_detected
4c1946767ade7a1	11	negative	f	f	f	not_detected	not_detected	not_detected	not_detected	not_detected	not_detected		not_detected	not_detected	not_detected	not_detected	not_detected	not_detected	not_detected	not_detected	not_detected	not_detected	not_detected
d5b62f00f3aba02	11	negative	f	f	f	not_detected	not_detected	not_detected	not_detected	not_detected	not_detected		not_detected	not_detected	not_detected	not_detected	not_detected	not_detected	not_detected	not_detected	not_detected	not_detected	not_detected
bd22eafe4a3f5e2	13	negative	f	f	f	not_detected	not_detected	not_detected	not_detected	not_detected	not_detected		not_detected	not_detected	not_detected	not_detected	not_detected	not_detected	not_detected	not_detected	not_detected	not_detected	not_detected
77f40dd4a648a42	0	negative	f	f	f	detected	not_detected	not_detected	not_detected	not_detected	not_detected		not_detected	not_detected	not_detected	not_detected	not_detected	not_detected	not_detected	not_detected	not_detected	not_detected	not_detected
34b65baf9c045ee	8	negative	f	f	f	not_detected	not_detected	not_detected	not_detected	not_detected	not_detected		not_detected	not_detected	not_detected	not_detected	not_detected	not_detected	not_detected	detected	not_detected	not_detected	not_detected
3c6782086b3aac3	13	negative	f	f	f	not_detected	not_detected	not_detected	not_detected	not_detected	not_detected		not_detected	not_detected	not_detected	not_detected	not_detected	not_detected	not_detected	not_detected	not_detected	not_detected	not_detected
cafffcc22690c47	3	negative	f	f	f	not_detected	not_detected	not_detected	not_detected	not_detected	detected		not_detected	not_detected	not_detected	not_detected	not_detected	not_detected	not_detected	not_detected	not_detected	not_detected	not_detected
10221231bfd39fb	12	negative	f	f	f	not_detected	not_detected	not_detected	not_detected	not_detected	detected		not_detected	not_detected	not_detected	not_detected	not_detected	not_detected	not_detected	not_detected	not_detected	not_detected	not_detected
78a41732558deae	12	negative	f	f	f	not_detected	not_detected	not_detected	not_detected	not_detected	detected		not_detected	not_detected	not_detected	not_detected	not_detected	not_detected	not_detected	not_detected	not_detected	not_detected	not_detected
1c7ce2c396bc771	14	positive	f	f	f	not_detected	not_detected	not_detected	not_detected	not_detected	not_detected		not_detected	not_detected	not_detected	not_detected	not_detected	not_detected	not_detected	not_detected	not_detected	not_detected	not_detected
10a4537bf58a3b5	6	positive	f	f	f	not_detected	not_detected	not_detected	not_detected	not_detected	not_detected		not_detected	not_detected	not_detected	not_detected	not_detected	not_detected	not_detected	not_detected	not_detected	not_detected	not_detected
3a03e27c88ad1e7	13	negative	f	f	f	not_detected	not_detected	not_detected	not_detected	not_detected	not_detected		not_detected	not_detected	detected	not_detected	not_detected	not_detected	not_detected	not_detected	not_detected	not_detected	not_detected
eb565d321ef9c86	2	negative	f	f	f	not_detected	not_detected	not_detected	not_detected	not_detected	not_detected		not_detected	not_detected	not_detected	not_detected	not_detected	not_detected	not_detected	not_detected	not_detected	not_detected	not_detected
f73fd99bc62d4ce	4	negative	f	f	f	not_detected	not_detected	not_detected	not_detected	not_detected	detected		not_detected	not_detected	not_detected	not_detected	not_detected	not_detected	not_detected	not_detected	not_detected	not_detected	not_detected
16e2665a8f0b237	8	negative	f	f	f	not_detected	not_detected	not_detected	not_detected	not_detected	detected		not_detected	not_detected	not_detected	not_detected	not_detected	not_detected	not_detected	not_detected	not_detected	not_detected	not_detected
6ddc7124d0820d7	14	negative	f	f	f	not_detected	not_detected	not_detected	not_detected	not_detected	not_detected		not_detected	not_detected	not_detected	not_detected	not_detected	not_detected	not_detected	not_detected	not_detected	not_detected	not_detected
6f601acba4dbf13	2	negative	f	f	f	not_detected	not_detected	not_detected	not_detected	not_detected	detected		not_detected	not_detected	not_detected	not_detected	not_detected	not_detected	not_detected	not_detected	not_detected	not_detected	not_detected
6683898dc674df8	14	positive	f	f	f	not_detected	not_detected	not_detected	not_detected	not_detected	not_detected		not_detected	not_detected	not_detected	not_detected	not_detected	not_detected	not_detected	not_detected	not_detected	not_detected	not_detected
ffce5b6160dfbef	5	negative	f	f	f	not_detected	not_detected	not_detected	not_detected	not_detected	detected		not_detected	not_detected	not_detected	not_detected	not_detected	not_detected	not_detected	not_detected	not_detected	not_detected	not_detected
ccce1027e2bac9a	14	positive	f	f	f	not_detected	not_detected	not_detected	not_detected	not_detected	detected		not_detected	not_detected	not_detected	not_detected	not_detected	not_detected	not_detected	not_detected	not_detected	not_detected	not_detected
48cfdd09989d7db	19	negative	f	f	f	not_detected	not_detected	not_detected	not_detected	not_detected	detected		not_detected	not_detected	not_detected	not_detected	not_detected	not_detected	not_detected	not_detected	not_detected	not_detected	not_detected
d5e0b616e50ed57	15	negative	f	f	f	not_detected	not_detected	not_detected	not_detected	not_detected	detected		not_detected	not_detected	not_detected	not_detected	not_detected	not_detected	not_detected	not_detected	not_detected	not_detected	not_detected
1b5812fc2a03e1f	7	negative	f	f	f	not_detected	not_detected	not_detected	not_detected	not_detected	detected		not_detected	not_detected	not_detected	not_detected	not_detected	not_detected	not_detected	not_detected	not_detected	not_detected	not_detected
fd93c90e7acb3e1	9	negative	f	f	f	not_detected	not_detected	not_detected	not_detected	not_detected	not_detected		not_detected	not_detected	not_detected	not_detected	not_detected	not_detected	not_detected	detected	not_detected	not_detected	not_detected
3a61d3406c495b8	10	negative	f	f	f	not_detected	not_detected	not_detected	not_detected	not_detected	not_detected		not_detected	not_detected	not_detected	not_detected	not_detected	not_detected	not_detected	not_detected	not_detected	not_detected	not_detected
8de64b606a462e2	12	negative	f	f	f	not_detected	not_detected	not_detected	not_detected	not_detected	detected		not_detected	not_detected	not_detected	not_detected	not_detected	not_detected	not_detected	not_detected	not_detected	not_detected	not_detected
ff9a8f4c7c6a50f	9	negative	f	f	f	not_detected	not_detected	not_detected	not_detected	detected	not_detected		not_detected	not_detected	not_detected	not_detected	not_detected	not_detected	not_detected	not_detected	not_detected	not_detected	not_detected
efc35ee2612a702	16	negative	f	f	f	not_detected	not_detected	not_detected	not_detected	not_detected	not_detected		not_detected	not_detected	not_detected	not_detected	not_detected	not_detected	not_detected	not_detected	not_detected	not_detected	not_detected
85bd203ac11ac88	6	negative	f	f	f	not_detected	not_detected	detected	not_detected	not_detected	not_detected		not_detected	not_detected	not_detected	not_detected	not_detected	not_detected	not_detected	not_detected	not_detected	not_detected	not_detected
0d3f8206d37f34d	12	negative	f	f	f	not_detected	not_detected	not_detected	not_detected	not_detected	detected		not_detected	not_detected	not_detected	not_detected	not_detected	not_detected	not_detected	not_detected	not_detected	not_detected	not_detected
faaeec393031e8d	15	negative	f	f	f	not_detected	not_detected	not_detected	not_detected	not_detected	not_detected		not_detected	not_detected	not_detected	not_detected	not_detected	not_detected	not_detected	not_detected	not_detected	not_detected	not_detected
ee5244ccb140bcf	15	positive	f	f	f	not_detected	not_detected	not_detected	not_detected	not_detected	not_detected		not_detected	not_detected	not_detected	not_detected	not_detected	not_detected	not_detected	not_detected	not_detected	not_detected	not_detected
4475e8fd314a180	1	negative	f	f	t	not_detected	not_detected	not_detected	not_detected	not_detected	detected		not_detected	not_detected	not_detected	not_detected	not_detected	not_detected	not_detected	not_detected	not_detected	not_detected	not_detected
ed649b99f614a3a	11	negative	f	f	f	not_detected	not_detected	not_detected	not_detected	not_detected	not_detected		not_detected	not_detected	not_detected	not_detected	not_detected	not_detected	not_detected	not_detected	not_detected	not_detected	not_detected
5586bf0d80afb70	16	positive	f	f	f	not_detected	not_detected	not_detected	not_detected	not_detected	not_detected		not_detected	not_detected	not_detected	not_detected	not_detected	not_detected	not_detected	not_detected	not_detected	not_detected	not_detected
4af8b1cdf6b0387	1	negative	f	f	f	not_detected	not_detected	not_detected	not_detected	not_detected	not_detected		not_detected	not_detected	not_detected	not_detected	not_detected	not_detected	not_detected	detected	not_detected	not_detected	not_detected
2aa6c5ce5f7a41e	17	negative	f	f	f	not_detected	not_detected	not_detected	not_detected	not_detected	not_detected		not_detected	not_detected	not_detected	not_detected	not_detected	not_detected	not_detected	not_detected	not_detected	not_detected	not_detected
779f22d195f8c0b	2	negative	f	f	f	not_detected	not_detected	not_detected	not_detected	not_detected	detected		not_detected	not_detected	not_detected	not_detected	not_detected	not_detected	not_detected	not_detected	not_detected	not_detected	not_detected
6e26d5c1cf54163	0	negative	f	f	f	not_detected	not_detected	not_detected	not_detected	not_detected	detected		not_detected	not_detected	not_detected	not_detected	detected	not_detected	not_detected	not_detected	not_detected	not_detected	not_detected
ebe1af2d8c93ada	13	negative	f	f	f	not_detected	not_detected	not_detected	not_detected	detected	not_detected		not_detected	not_detected	not_detected	not_detected	not_detected	not_detected	not_detected	not_detected	not_detected	not_detected	not_detected
5a5a6ee2df2f896	13	negative	f	f	f	not_detected	not_detected	not_detected	not_detected	not_detected	detected		not_detected	not_detected	not_detected	not_detected	not_detected	not_detected	not_detected	not_detected	not_detected	not_detected	not_detected
fb532928955c4bf	11	negative	f	f	f	not_detected	not_detected	not_detected	not_detected	not_detected	not_detected		not_detected	not_detected	not_detected	not_detected	not_detected	not_detected	not_detected	not_detected	not_detected	not_detected	not_detected
f34b99f344d9dc2	10	negative	f	f	f	not_detected	not_detected	not_detected	not_detected	not_detected	not_detected		not_detected	not_detected	not_detected	not_detected	not_detected	not_detected	not_detected	not_detected	not_detected	not_detected	not_detected
c444ccef19887cd	16	negative	f	f	f	not_detected	not_detected	not_detected	not_detected	not_detected	not_detected		not_detected	not_detected	not_detected	not_detected	not_detected	not_detected	not_detected	not_detected	not_detected	not_detected	not_detected
034c3a5b952aa78	11	negative	f	f	f	not_detected	not_detected	not_detected	not_detected	not_detected	not_detected		not_detected	detected	not_detected	not_detected	not_detected	not_detected	not_detected	not_detected	not_detected	not_detected	not_detected
1ad8b3fd21aaa2c	0	negative	f	f	f	not_detected	not_detected	not_detected	not_detected	not_detected	detected		not_detected	not_detected	not_detected	not_detected	not_detected	not_detected	not_detected	not_detected	not_detected	not_detected	not_detected
29c156b2773ebe3	5	negative	f	f	f	not_detected	not_detected	not_detected	not_detected	not_detected	not_detected		not_detected	not_detected	not_detected	not_detected	not_detected	not_detected	not_detected	not_detected	not_detected	not_detected	not_detected
ab3f5c45b6f8747	0	negative	f	f	f	not_detected	not_detected	not_detected	not_detected	not_detected	detected		not_detected	not_detected	not_detected	not_detected	not_detected	not_detected	not_detected	not_detected	not_detected	not_detected	not_detected
2272bf0cdfcce1e	0	negative	f	f	f	not_detected	not_detected	not_detected	not_detected	not_detected	detected		not_detected	not_detected	not_detected	not_detected	detected	not_detected	not_detected	not_detected	not_detected	not_detected	not_detected
fd95bc07bf0f03e	0	negative	f	f	f	detected	not_detected	not_detected	not_detected	not_detected	not_detected		not_detected	not_detected	not_detected	not_detected	not_detected	not_detected	not_detected	not_detected	not_detected	not_detected	not_detected
73d4b59188f70fb	15	negative	f	f	f	not_detected	not_detected	not_detected	not_detected	not_detected	not_detected		not_detected	not_detected	detected	not_detected	not_detected	not_detected	not_detected	not_detected	not_detected	not_detected	not_detected
36768d1ef927349	11	negative	f	f	f	not_detected	not_detected	not_detected	not_detected	not_detected	not_detected		not_detected	not_detected	not_detected	not_detected	not_detected	not_detected	not_detected	not_detected	not_detected	not_detected	not_detected
aca1bed3195bd53	11	negative	f	f	f	not_detected	not_detected	not_detected	not_detected	not_detected	detected		not_detected	not_detected	not_detected	not_detected	not_detected	not_detected	not_detected	not_detected	not_detected	not_detected	not_detected
dac3d3c3fff31b8	19	negative	f	f	f	not_detected	not_detected	not_detected	not_detected	not_detected	not_detected		not_detected	not_detected	not_detected	not_detected	not_detected	not_detected	not_detected	not_detected	not_detected	not_detected	not_detected
c20d89c91a7e9f7	14	negative	f	f	f	not_detected	not_detected	not_detected	not_detected	not_detected	detected		not_detected	not_detected	not_detected	not_detected	not_detected	not_detected	not_detected	not_detected	not_detected	not_detected	not_detected
f6fc38f1e78ba32	0	negative	f	f	f	not_detected	not_detected	not_detected	not_detected	not_detected	detected		not_detected	not_detected	not_detected	not_detected	not_detected	not_detected	not_detected	not_detected	not_detected	not_detected	not_detected
cc5f6d3fae08694	6	negative	f	f	f	not_detected	not_detected	not_detected	not_detected	not_detected	not_detected		not_detected	not_detected	not_detected	not_detected	not_detected	not_detected	not_detected	not_detected	not_detected	not_detected	not_detected
66342a96fc1f90b	14	positive	f	f	t	not_detected	not_detected	not_detected	not_detected	not_detected	not_detected		not_detected	not_detected	not_detected	not_detected	not_detected	not_detected	not_detected	not_detected	not_detected	not_detected	not_detected
6128102622bdd8d	5	negative	f	f	f	not_detected	not_detected	not_detected	not_detected	not_detected	not_detected		not_detected	not_detected	not_detected	not_detected	not_detected	not_detected	not_detected	not_detected	not_detected	not_detected	not_detected
d165624344869cb	17	negative	f	f	f	not_detected	not_detected	not_detected	not_detected	not_detected	not_detected		not_detected	detected	not_detected	not_detected	not_detected	not_detected	not_detected	not_detected	not_detected	not_detected	not_detected
fbab36af64f01ad	4	negative	f	f	f	not_detected	not_detected	not_detected	not_detected	not_detected	not_detected		not_detected	not_detected	not_detected	not_detected	not_detected	not_detected	not_detected	not_detected	not_detected	not_detected	not_detected
791a5b9e9bf5c21	4	negative	f	f	f	not_detected	not_detected	detected	not_detected	not_detected	not_detected		not_detected	not_detected	not_detected	not_detected	not_detected	not_detected	not_detected	not_detected	not_detected	not_detected	not_detected
5228586b2c03f85	15	negative	f	f	f	not_detected	not_detected	not_detected	not_detected	not_detected	not_detected		not_detected	not_detected	detected	not_detected	not_detected	not_detected	not_detected	not_detected	not_detected	not_detected	not_detected
f41feeb8fff4ce4	4	negative	f	f	f	not_detected	not_detected	not_detected	not_detected	not_detected	detected		not_detected	not_detected	not_detected	not_detected	not_detected	not_detected	not_detected	not_detected	not_detected	not_detected	not_detected
12a66f6079f4761	4	negative	f	f	f	not_detected	not_detected	not_detected	not_detected	not_detected	detected		not_detected	not_detected	not_detected	not_detected	not_detected	not_detected	not_detected	not_detected	not_detected	not_detected	not_detected
6c4ea6ae110cbb6	14	negative	f	f	f	not_detected	not_detected	not_detected	not_detected	detected	not_detected		not_detected	not_detected	not_detected	not_detected	not_detected	not_detected	not_detected	not_detected	not_detected	not_detected	not_detected
35ad39315989762	4	negative	f	f	f	detected	not_detected	not_detected	not_detected	not_detected	detected		not_detected	not_detected	not_detected	not_detected	not_detected	not_detected	not_detected	not_detected	not_detected	not_detected	not_detected
bc19e74ff933e3c	0	negative	f	f	f	detected	not_detected	not_detected	not_detected	not_detected	not_detected		not_detected	not_detected	not_detected	not_detected	not_detected	not_detected	not_detected	not_detected	not_detected	not_detected	not_detected
e5ee38a359f4c7d	4	negative	f	f	f	not_detected	not_detected	detected	not_detected	not_detected	not_detected		not_detected	not_detected	not_detected	not_detected	not_detected	not_detected	not_detected	not_detected	not_detected	not_detected	not_detected
30266583a70d4a3	4	negative	f	f	f	not_detected	not_detected	not_detected	not_detected	not_detected	not_detected		not_detected	not_detected	not_detected	not_detected	not_detected	not_detected	not_detected	not_detected	not_detected	not_detected	not_detected
f9db0d1c045ba05	15	negative	f	f	f	not_detected	not_detected	not_detected	not_detected	not_detected	not_detected		not_detected	not_detected	not_detected	not_detected	not_detected	not_detected	not_detected	not_detected	not_detected	not_detected	not_detected
e2c0b88955dd2e2	5	negative	f	f	f	not_detected	not_detected	not_detected	not_detected	not_detected	detected		not_detected	not_detected	not_detected	not_detected	not_detected	not_detected	not_detected	not_detected	not_detected	not_detected	not_detected
d0ae6f9458c83f5	9	negative	f	f	f	not_detected	not_detected	detected	not_detected	not_detected	not_detected		not_detected	not_detected	not_detected	not_detected	not_detected	not_detected	not_detected	not_detected	not_detected	not_detected	not_detected
9256a16aa3f1557	1	negative	f	f	f	not_detected	not_detected	not_detected	not_detected	not_detected	not_detected		not_detected	not_detected	not_detected	not_detected	not_detected	not_detected	not_detected	detected	not_detected	not_detected	not_detected
d4ca212ea1641ad	9	negative	f	f	f	not_detected	not_detected	not_detected	not_detected	not_detected	not_detected		not_detected	not_detected	not_detected	not_detected	not_detected	not_detected	not_detected	not_detected	not_detected	not_detected	not_detected
783dad9f0dbbdb8	14	negative	f	f	f	not_detected	not_detected	not_detected	not_detected	not_detected	detected		detected	not_detected	not_detected	not_detected	not_detected	not_detected	not_detected	not_detected	not_detected	not_detected	not_detected
ca235b91f0ce8b8	9	negative	f	f	f	not_detected	not_detected	not_detected	not_detected	not_detected	detected		not_detected	not_detected	not_detected	not_detected	not_detected	not_detected	not_detected	not_detected	not_detected	not_detected	not_detected
1e77546ec49e0f3	19	negative	f	f	f	not_detected	not_detected	not_detected	not_detected	not_detected	detected		not_detected	not_detected	not_detected	not_detected	not_detected	not_detected	not_detected	not_detected	not_detected	not_detected	not_detected
c846a3dc51b8606	18	positive	f	f	f	not_detected	not_detected	not_detected	not_detected	not_detected	not_detected		not_detected	not_detected	not_detected	not_detected	not_detected	not_detected	not_detected	not_detected	not_detected	not_detected	not_detected
a0cd0063d4c0582	19	negative	f	f	f	not_detected	not_detected	not_detected	not_detected	not_detected	not_detected		not_detected	not_detected	not_detected	not_detected	not_detected	not_detected	not_detected	not_detected	not_detected	not_detected	not_detected
39b1f2bb4e20853	1	negative	f	f	f	not_detected	not_detected	not_detected	not_detected	not_detected	not_detected		not_detected	not_detected	not_detected	not_detected	not_detected	not_detected	not_detected	detected	not_detected	not_detected	not_detected
380cd3476833a08	15	negative	f	f	f	not_detected	not_detected	not_detected	not_detected	not_detected	detected		not_detected	detected	not_detected	not_detected	not_detected	not_detected	not_detected	not_detected	not_detected	not_detected	not_detected
582f287b80e2bf2	8	negative	f	f	f	not_detected	not_detected	not_detected	not_detected	not_detected	not_detected		not_detected	not_detected	not_detected	not_detected	not_detected	not_detected	not_detected	not_detected	not_detected	not_detected	not_detected
562e93a040d3a7c	12	negative	f	f	f	not_detected	not_detected	not_detected	not_detected	not_detected	detected		not_detected	detected	not_detected	not_detected	not_detected	not_detected	not_detected	not_detected	not_detected	not_detected	not_detected
29511953bb673c8	15	negative	f	f	f	not_detected	not_detected	not_detected	not_detected	not_detected	not_detected		not_detected	not_detected	not_detected	not_detected	not_detected	not_detected	not_detected	not_detected	not_detected	not_detected	not_detected
169d8b0aa9ce24f	7	negative	f	f	f	not_detected	not_detected	not_detected	not_detected	not_detected	not_detected		not_detected	not_detected	not_detected	not_detected	not_detected	not_detected	not_detected	not_detected	not_detected	not_detected	not_detected
f85bd865caa2f0f	3	positive	f	f	f	not_detected	not_detected	not_detected	not_detected	not_detected	not_detected		not_detected	not_detected	not_detected	not_detected	not_detected	not_detected	not_detected	not_detected	not_detected	not_detected	not_detected
eb0e780a17f68c2	19	negative	f	t	f	not_detected	not_detected	not_detected	not_detected	not_detected	not_detected		not_detected	not_detected	not_detected	not_detected	not_detected	not_detected	not_detected	not_detected	not_detected	not_detected	not_detected
8064666ac6d620b	1	negative	f	f	f	not_detected	not_detected	not_detected	not_detected	not_detected	not_detected		not_detected	not_detected	not_detected	not_detected	not_detected	not_detected	not_detected	not_detected	not_detected	not_detected	not_detected
17aeba984a168df	6	negative	f	f	f	not_detected	not_detected	not_detected	not_detected	not_detected	not_detected		not_detected	not_detected	not_detected	not_detected	not_detected	not_detected	not_detected	not_detected	not_detected	not_detected	not_detected
d4a8ebb580bdaac	0	negative	f	f	f	not_detected	not_detected	not_detected	not_detected	not_detected	detected		not_detected	not_detected	not_detected	not_detected	not_detected	not_detected	not_detected	not_detected	not_detected	not_detected	not_detected
2c97006c5a4e6ae	3	negative	f	f	f	not_detected	not_detected	not_detected	not_detected	not_detected	detected		not_detected	not_detected	not_detected	not_detected	not_detected	not_detected	not_detected	not_detected	not_detected	not_detected	not_detected
a4d457c0c89a91c	15	negative	f	f	f	not_detected	not_detected	not_detected	not_detected	not_detected	detected		not_detected	not_detected	not_detected	not_detected	not_detected	not_detected	not_detected	not_detected	not_detected	not_detected	not_detected
4473af3709a1731	14	negative	f	f	f	not_detected	not_detected	not_detected	not_detected	not_detected	not_detected		not_detected	not_detected	not_detected	not_detected	not_detected	not_detected	not_detected	not_detected	not_detected	not_detected	not_detected
d123a128050d01d	0	negative	f	f	f	not_detected	not_detected	not_detected	not_detected	not_detected	detected		detected	not_detected	not_detected	not_detected	detected	not_detected	not_detected	not_detected	not_detected	not_detected	not_detected
36d1bc596f9e799	1	negative	f	f	f	detected	not_detected	not_detected	not_detected	not_detected	detected		not_detected	not_detected	not_detected	not_detected	not_detected	not_detected	not_detected	not_detected	not_detected	not_detected	not_detected
f957b0bb10f2a88	15	positive	f	f	f	not_detected	not_detected	not_detected	not_detected	not_detected	not_detected		not_detected	not_detected	not_detected	not_detected	not_detected	not_detected	not_detected	not_detected	not_detected	not_detected	not_detected
b344337167f1f18	4	negative	f	f	f	not_detected	not_detected	not_detected	not_detected	not_detected	not_detected		not_detected	not_detected	not_detected	not_detected	not_detected	not_detected	not_detected	not_detected	not_detected	not_detected	not_detected
fda4d3050571462	7	negative	f	f	f	not_detected	not_detected	not_detected	not_detected	not_detected	not_detected		not_detected	not_detected	not_detected	not_detected	not_detected	not_detected	not_detected	not_detected	not_detected	not_detected	not_detected
1b70b10e86047bb	6	negative	f	f	f	not_detected	not_detected	not_detected	not_detected	not_detected	not_detected		not_detected	not_detected	not_detected	not_detected	not_detected	not_detected	not_detected	not_detected	not_detected	not_detected	not_detected
097f4da8c647f39	13	negative	f	f	f	not_detected	not_detected	not_detected	not_detected	not_detected	not_detected		not_detected	not_detected	not_detected	not_detected	not_detected	not_detected	not_detected	not_detected	not_detected	not_detected	not_detected
e2015fc76089564	13	negative	f	f	f	not_detected	not_detected	not_detected	not_detected	not_detected	not_detected		not_detected	not_detected	not_detected	not_detected	not_detected	not_detected	not_detected	not_detected	not_detected	not_detected	not_detected
a9fd55adc99629b	8	negative	f	f	f	not_detected	not_detected	not_detected	not_detected	not_detected	detected		not_detected	not_detected	not_detected	not_detected	not_detected	not_detected	not_detected	not_detected	not_detected	not_detected	not_detected
993c957db674ebb	17	negative	f	f	f	not_detected	not_detected	not_detected	not_detected	not_detected	not_detected		not_detected	not_detected	not_detected	not_detected	not_detected	not_detected	not_detected	not_detected	not_detected	not_detected	not_detected
03b1a146884942a	3	positive	f	f	f	not_detected	not_detected	not_detected	not_detected	not_detected	detected		not_detected	not_detected	not_detected	not_detected	not_detected	not_detected	not_detected	not_detected	not_detected	not_detected	not_detected
c46532c070a4710	2	negative	f	f	f	not_detected	not_detected	not_detected	not_detected	not_detected	detected		not_detected	not_detected	not_detected	not_detected	not_detected	not_detected	not_detected	not_detected	not_detected	not_detected	not_detected
06b6abb0fd86c34	4	negative	f	f	f	not_detected	not_detected	not_detected	not_detected	not_detected	not_detected		not_detected	not_detected	not_detected	not_detected	not_detected	not_detected	not_detected	not_detected	not_detected	not_detected	not_detected
ce9585023fd5a2f	0	negative	f	f	f	detected	not_detected	not_detected	not_detected	not_detected	not_detected		not_detected	not_detected	not_detected	not_detected	not_detected	not_detected	not_detected	not_detected	not_detected	not_detected	not_detected
aa6509c11871456	16	negative	f	f	f	not_detected	not_detected	not_detected	not_detected	detected	not_detected		not_detected	not_detected	not_detected	not_detected	not_detected	not_detected	not_detected	not_detected	not_detected	not_detected	not_detected
a2884e55d3a9805	15	negative	f	f	f	not_detected	not_detected	not_detected	not_detected	not_detected	not_detected		not_detected	not_detected	not_detected	not_detected	not_detected	not_detected	not_detected	not_detected	not_detected	not_detected	not_detected
797d8250330ebdb	9	positive	f	f	f	not_detected	not_detected	not_detected	not_detected	not_detected	detected		not_detected	not_detected	not_detected	not_detected	not_detected	not_detected	not_detected	not_detected	not_detected	not_detected	not_detected
7fc0873661ee326	4	negative	f	f	f	not_detected	not_detected	not_detected	not_detected	not_detected	detected		not_detected	not_detected	not_detected	not_detected	detected	not_detected	not_detected	not_detected	not_detected	not_detected	not_detected
d7bd0de8f6e2169	0	negative	f	f	f	not_detected	not_detected	not_detected	not_detected	not_detected	not_detected		not_detected	not_detected	not_detected	detected	not_detected	not_detected	not_detected	not_detected	not_detected	not_detected	not_detected
df3dea91f4421e3	5	negative	f	f	f	not_detected	not_detected	not_detected	not_detected	not_detected	not_detected		not_detected	not_detected	not_detected	not_detected	not_detected	not_detected	not_detected	not_detected	not_detected	not_detected	not_detected
7f2f258f4c101d6	13	negative	f	f	f	not_detected	not_detected	not_detected	not_detected	not_detected	not_detected		not_detected	not_detected	not_detected	not_detected	not_detected	not_detected	not_detected	not_detected	not_detected	not_detected	not_detected
9a276752a8309e6	13	negative	f	f	f	not_detected	not_detected	not_detected	not_detected	not_detected	not_detected		not_detected	not_detected	not_detected	not_detected	not_detected	not_detected	not_detected	not_detected	not_detected	not_detected	not_detected
1773fa4a976aa75	17	negative	f	f	f	not_detected	not_detected	not_detected	not_detected	not_detected	not_detected		not_detected	not_detected	not_detected	not_detected	not_detected	not_detected	not_detected	not_detected	not_detected	not_detected	not_detected
be163e17fc9e440	11	negative	f	f	f	not_detected	not_detected	not_detected	not_detected	not_detected	not_detected		not_detected	not_detected	not_detected	not_detected	not_detected	not_detected	not_detected	not_detected	not_detected	not_detected	not_detected
74bbbc3fe180b72	13	negative	f	f	f	not_detected	not_detected	not_detected	not_detected	detected	detected		not_detected	not_detected	not_detected	not_detected	not_detected	not_detected	not_detected	not_detected	not_detected	not_detected	not_detected
cd98189ab6686e4	3	negative	f	f	f	not_detected	not_detected	not_detected	not_detected	not_detected	not_detected		not_detected	not_detected	not_detected	not_detected	not_detected	not_detected	not_detected	not_detected	not_detected	not_detected	not_detected
2d06edffc2389bc	12	negative	f	f	f	not_detected	not_detected	not_detected	not_detected	not_detected	not_detected		not_detected	not_detected	not_detected	not_detected	not_detected	not_detected	not_detected	not_detected	not_detected	not_detected	not_detected
c10c9c4e71c7bb2	18	negative	f	f	f	not_detected	not_detected	not_detected	not_detected	not_detected	not_detected		not_detected	not_detected	not_detected	not_detected	not_detected	not_detected	not_detected	not_detected	not_detected	not_detected	not_detected
defe1dbd487fd92	4	positive	f	f	f	not_detected	not_detected	not_detected	not_detected	detected	not_detected		not_detected	not_detected	not_detected	not_detected	not_detected	not_detected	not_detected	not_detected	not_detected	not_detected	not_detected
b429510fdc664de	15	negative	f	f	f	not_detected	not_detected	not_detected	not_detected	detected	not_detected		not_detected	not_detected	not_detected	not_detected	not_detected	not_detected	not_detected	not_detected	not_detected	not_detected	not_detected
aa7705a1da21b2f	0	negative	f	f	f	not_detected	not_detected	not_detected	not_detected	not_detected	not_detected		not_detected	not_detected	not_detected	detected	detected	not_detected	not_detected	not_detected	not_detected	not_detected	not_detected
63e00768457dda7	14	negative	f	f	f	not_detected	not_detected	not_detected	not_detected	not_detected	not_detected		not_detected	not_detected	not_detected	not_detected	not_detected	not_detected	not_detected	not_detected	not_detected	not_detected	not_detected
0423388755e0be3	6	negative	f	f	f	not_detected	not_detected	detected	not_detected	not_detected	not_detected		not_detected	not_detected	not_detected	not_detected	not_detected	not_detected	not_detected	not_detected	not_detected	not_detected	not_detected
834498a45c447e5	0	negative	f	f	f	not_detected	not_detected	not_detected	not_detected	not_detected	not_detected		not_detected	not_detected	not_detected	not_detected	not_detected	not_detected	not_detected	detected	not_detected	not_detected	not_detected
694baab04790384	2	negative	f	f	f	not_detected	not_detected	not_detected	not_detected	not_detected	detected		not_detected	not_detected	not_detected	not_detected	not_detected	not_detected	not_detected	not_detected	not_detected	not_detected	not_detected
e6644acf78f7a04	8	negative	f	f	f	not_detected	not_detected	not_detected	detected	not_detected	not_detected		not_detected	not_detected	not_detected	not_detected	not_detected	not_detected	not_detected	not_detected	not_detected	not_detected	not_detected
fcdf62fddf012cb	6	negative	f	f	f	not_detected	not_detected	not_detected	not_detected	not_detected	detected		not_detected	not_detected	not_detected	not_detected	not_detected	not_detected	not_detected	not_detected	not_detected	not_detected	not_detected
1ab21932e68197b	13	negative	f	f	f	not_detected	not_detected	not_detected	not_detected	not_detected	not_detected		not_detected	not_detected	not_detected	not_detected	not_detected	not_detected	not_detected	not_detected	not_detected	not_detected	not_detected
f4ec17c32d5f959	15	negative	f	f	f	not_detected	not_detected	not_detected	not_detected	not_detected	detected		not_detected	not_detected	not_detected	not_detected	not_detected	not_detected	not_detected	not_detected	not_detected	not_detected	not_detected
1b45140f909fe94	9	negative	f	f	f	not_detected	not_detected	not_detected	not_detected	not_detected	not_detected		not_detected	not_detected	not_detected	not_detected	not_detected	not_detected	not_detected	not_detected	not_detected	not_detected	not_detected
fd1bb0aac5775b4	5	negative	f	f	f	not_detected	not_detected	not_detected	not_detected	detected	not_detected		not_detected	not_detected	not_detected	not_detected	not_detected	not_detected	not_detected	not_detected	not_detected	not_detected	not_detected
91fa145f609bb85	0	negative	f	f	f	not_detected	not_detected	detected	not_detected	not_detected	detected		not_detected	not_detected	not_detected	detected	not_detected	not_detected	not_detected	not_detected	not_detected	not_detected	not_detected
3ab93f2b24477dc	10	negative	f	f	f	not_detected	not_detected	not_detected	not_detected	not_detected	not_detected		not_detected	not_detected	not_detected	not_detected	not_detected	not_detected	not_detected	not_detected	not_detected	not_detected	not_detected
06b933398e6e9e6	9	negative	f	f	f	not_detected	not_detected	not_detected	not_detected	not_detected	not_detected		not_detected	not_detected	not_detected	not_detected	not_detected	not_detected	not_detected	not_detected	not_detected	not_detected	not_detected
f4e49ae12844751	0	negative	f	f	f	not_detected	not_detected	not_detected	not_detected	not_detected	detected		not_detected	not_detected	not_detected	detected	not_detected	not_detected	not_detected	not_detected	not_detected	not_detected	not_detected
fb31747af254fcd	5	negative	f	f	f	not_detected	not_detected	not_detected	not_detected	not_detected	not_detected		not_detected	not_detected	not_detected	not_detected	not_detected	not_detected	not_detected	not_detected	not_detected	not_detected	not_detected
460abf1fc98bbe4	9	negative	f	f	f	not_detected	not_detected	not_detected	not_detected	not_detected	detected		not_detected	not_detected	not_detected	not_detected	not_detected	not_detected	not_detected	not_detected	not_detected	not_detected	not_detected
8cbc9c898b18ade	14	negative	f	f	f	not_detected	not_detected	not_detected	not_detected	not_detected	not_detected		not_detected	not_detected	not_detected	not_detected	not_detected	not_detected	not_detected	not_detected	not_detected	not_detected	not_detected
6afe0d179c93fd6	2	negative	f	f	f	not_detected	not_detected	not_detected	not_detected	not_detected	detected		not_detected	not_detected	not_detected	not_detected	not_detected	not_detected	not_detected	not_detected	not_detected	not_detected	not_detected
fd5ab7e19984d31	0	negative	f	f	f	not_detected	not_detected	not_detected	not_detected	not_detected	detected		not_detected	not_detected	not_detected	not_detected	not_detected	not_detected	not_detected	not_detected	not_detected	not_detected	not_detected
91bb3d3bc681c60	18	negative	f	f	f	not_detected	not_detected	not_detected	not_detected	not_detected	not_detected		not_detected	not_detected	not_detected	not_detected	not_detected	detected	not_detected	not_detected	not_detected	not_detected	not_detected
2c22a2205f8ef2a	19	negative	f	f	f	not_detected	not_detected	not_detected	not_detected	not_detected	not_detected		not_detected	not_detected	not_detected	not_detected	not_detected	not_detected	not_detected	not_detected	not_detected	not_detected	not_detected
16a0cc64e9d39c7	13	negative	f	f	f	not_detected	not_detected	not_detected	not_detected	not_detected	detected		not_detected	not_detected	not_detected	not_detected	not_detected	not_detected	not_detected	not_detected	not_detected	not_detected	not_detected
2bf4dddfdcc2dee	2	negative	f	f	f	not_detected	not_detected	not_detected	not_detected	not_detected	detected		not_detected	not_detected	not_detected	not_detected	not_detected	not_detected	not_detected	not_detected	not_detected	not_detected	not_detected
f1ca552ec027af3	7	negative	f	f	f	not_detected	not_detected	not_detected	not_detected	not_detected	not_detected		not_detected	not_detected	not_detected	not_detected	not_detected	not_detected	not_detected	not_detected	not_detected	not_detected	not_detected
46503651ed2059c	15	negative	f	f	f	not_detected	not_detected	not_detected	not_detected	not_detected	detected		not_detected	not_detected	not_detected	not_detected	not_detected	not_detected	not_detected	not_detected	not_detected	not_detected	not_detected
52272f9d18aed36	9	negative	f	f	f	not_detected	not_detected	not_detected	not_detected	not_detected	detected		not_detected	not_detected	not_detected	not_detected	not_detected	not_detected	not_detected	not_detected	not_detected	not_detected	not_detected
8956e6ae008e95e	6	negative	f	f	f	not_detected	not_detected	not_detected	not_detected	not_detected	not_detected		not_detected	not_detected	not_detected	not_detected	not_detected	not_detected	not_detected	not_detected	not_detected	not_detected	not_detected
88307879155ffa9	19	negative	f	f	f	not_detected	not_detected	not_detected	not_detected	not_detected	not_detected		not_detected	not_detected	not_detected	not_detected	not_detected	not_detected	not_detected	not_detected	not_detected	not_detected	not_detected
b0267fb146d2ddb	13	negative	f	f	f	not_detected	not_detected	not_detected	not_detected	not_detected	not_detected		not_detected	not_detected	not_detected	not_detected	not_detected	not_detected	not_detected	not_detected	not_detected	not_detected	not_detected
27263823538963f	18	negative	f	f	f	not_detected	not_detected	not_detected	not_detected	not_detected	not_detected		detected	not_detected	not_detected	not_detected	detected	not_detected	not_detected	not_detected	not_detected	not_detected	not_detected
02f11c439859467	16	negative	f	f	f	not_detected	not_detected	not_detected	not_detected	not_detected	detected		not_detected	not_detected	not_detected	not_detected	not_detected	not_detected	not_detected	not_detected	not_detected	not_detected	not_detected
542600f3319798c	11	negative	f	f	f	not_detected	not_detected	not_detected	not_detected	not_detected	not_detected		not_detected	not_detected	not_detected	not_detected	not_detected	not_detected	not_detected	not_detected	not_detected	not_detected	not_detected
437746352042bfc	18	negative	f	f	f	not_detected	not_detected	not_detected	not_detected	not_detected	not_detected		not_detected	not_detected	not_detected	not_detected	not_detected	not_detected	not_detected	not_detected	not_detected	not_detected	not_detected
25c1bffa158382e	19	negative	f	f	f	not_detected	not_detected	not_detected	not_detected	not_detected	not_detected		not_detected	not_detected	not_detected	not_detected	not_detected	not_detected	not_detected	not_detected	not_detected	not_detected	not_detected
f5b3e048be26710	0	negative	f	f	f	not_detected	not_detected	not_detected	not_detected	detected	not_detected		not_detected	not_detected	not_detected	not_detected	not_detected	not_detected	not_detected	not_detected	not_detected	not_detected	not_detected
32c4ecf75fa16b1	4	negative	f	f	f	not_detected	not_detected	not_detected	not_detected	not_detected	detected		not_detected	not_detected	not_detected	not_detected	not_detected	not_detected	not_detected	not_detected	not_detected	not_detected	not_detected
0d3d7beb19b3afc	19	negative	f	f	f	not_detected	not_detected	not_detected	not_detected	not_detected	not_detected		detected	not_detected	not_detected	not_detected	not_detected	not_detected	not_detected	not_detected	not_detected	not_detected	not_detected
620028058a69298	0	negative	f	f	f	not_detected	not_detected	not_detected	not_detected	not_detected	detected		not_detected	not_detected	not_detected	detected	not_detected	not_detected	not_detected	not_detected	not_detected	not_detected	not_detected
bd73577f2aedd87	15	negative	f	f	f	not_detected	not_detected	not_detected	not_detected	not_detected	not_detected		not_detected	not_detected	not_detected	not_detected	not_detected	not_detected	not_detected	not_detected	not_detected	not_detected	not_detected
b835f4dac0b46c4	6	negative	f	f	f	not_detected	not_detected	not_detected	not_detected	not_detected	detected		not_detected	not_detected	not_detected	not_detected	not_detected	not_detected	not_detected	not_detected	not_detected	not_detected	not_detected
3ca698aef4e0b69	0	negative	f	f	f	detected	not_detected	not_detected	not_detected	not_detected	detected		not_detected	not_detected	not_detected	not_detected	detected	not_detected	not_detected	not_detected	not_detected	not_detected	not_detected
ad835fe3041f22a	4	negative	f	f	f	not_detected	not_detected	not_detected	not_detected	not_detected	not_detected		not_detected	not_detected	not_detected	not_detected	not_detected	not_detected	not_detected	not_detected	not_detected	not_detected	not_detected
9104a33697701b1	18	negative	f	f	f	not_detected	not_detected	not_detected	not_detected	not_detected	detected		not_detected	not_detected	not_detected	not_detected	not_detected	not_detected	not_detected	not_detected	not_detected	not_detected	not_detected
6e9987b8734aee7	11	negative	f	f	f	not_detected	not_detected	not_detected	not_detected	not_detected	detected		not_detected	not_detected	not_detected	not_detected	not_detected	not_detected	not_detected	not_detected	not_detected	not_detected	not_detected
290ebe9d8f102cc	10	negative	f	f	f	not_detected	not_detected	not_detected	not_detected	not_detected	not_detected		not_detected	not_detected	not_detected	not_detected	not_detected	not_detected	not_detected	not_detected	not_detected	not_detected	not_detected
aa6d4226eac4b9d	5	negative	f	f	f	not_detected	not_detected	not_detected	not_detected	not_detected	detected		not_detected	not_detected	not_detected	not_detected	not_detected	not_detected	not_detected	not_detected	not_detected	not_detected	not_detected
1f80428a387818e	0	negative	t	f	f	detected	not_detected	not_detected	not_detected	not_detected	not_detected		not_detected	not_detected	not_detected	not_detected	not_detected	not_detected	not_detected	not_detected	not_detected	not_detected	not_detected
825ce44c3691600	7	negative	f	f	f	not_detected	not_detected	not_detected	not_detected	not_detected	not_detected		not_detected	not_detected	not_detected	not_detected	not_detected	not_detected	not_detected	not_detected	not_detected	not_detected	not_detected
f48dc4a5f4e2ad8	16	negative	f	f	f	not_detected	not_detected	not_detected	not_detected	not_detected	not_detected		not_detected	not_detected	not_detected	not_detected	not_detected	not_detected	not_detected	not_detected	not_detected	not_detected	not_detected
8a86bd1e0198c04	8	negative	f	f	f	not_detected	not_detected	not_detected	not_detected	not_detected	not_detected		detected	not_detected	not_detected	not_detected	not_detected	not_detected	not_detected	not_detected	not_detected	not_detected	not_detected
4c601e3328849c8	10	negative	f	f	f	not_detected	not_detected	detected	not_detected	not_detected	not_detected		not_detected	not_detected	not_detected	not_detected	not_detected	not_detected	not_detected	not_detected	not_detected	not_detected	not_detected
530a76779cfb812	9	negative	f	f	f	not_detected	not_detected	not_detected	not_detected	detected	not_detected		not_detected	not_detected	not_detected	not_detected	not_detected	not_detected	not_detected	not_detected	not_detected	not_detected	not_detected
1de5e88e6560cc7	8	negative	f	f	f	not_detected	not_detected	not_detected	not_detected	not_detected	detected		not_detected	not_detected	not_detected	not_detected	not_detected	not_detected	not_detected	not_detected	not_detected	not_detected	not_detected
c810b6e3e0f2e46	5	negative	f	f	f	not_detected	not_detected	not_detected	not_detected	not_detected	not_detected		not_detected	not_detected	not_detected	not_detected	not_detected	not_detected	not_detected	not_detected	not_detected	not_detected	not_detected
dab088a87aae4d8	9	negative	f	f	f	not_detected	not_detected	not_detected	not_detected	not_detected	detected		not_detected	not_detected	not_detected	not_detected	not_detected	not_detected	not_detected	not_detected	not_detected	not_detected	not_detected
2213a248ff2ee1e	11	negative	f	f	f	not_detected	not_detected	not_detected	not_detected	not_detected	not_detected		not_detected	not_detected	not_detected	not_detected	detected	not_detected	not_detected	not_detected	not_detected	not_detected	not_detected
ef337d104fcb379	16	negative	f	f	f	not_detected	not_detected	not_detected	not_detected	not_detected	not_detected		not_detected	not_detected	not_detected	not_detected	not_detected	not_detected	not_detected	not_detected	not_detected	not_detected	not_detected
6c2e54f4da903d4	15	negative	f	f	f	not_detected	not_detected	not_detected	not_detected	not_detected	detected		not_detected	not_detected	not_detected	not_detected	not_detected	not_detected	not_detected	not_detected	not_detected	not_detected	not_detected
14ba4e919e81101	15	negative	f	f	f	not_detected	not_detected	not_detected	not_detected	not_detected	detected		not_detected	not_detected	not_detected	not_detected	not_detected	not_detected	not_detected	not_detected	not_detected	not_detected	not_detected
57718fd8228ac0e	3	negative	f	f	f	not_detected	not_detected	not_detected	not_detected	not_detected	detected		not_detected	not_detected	not_detected	not_detected	not_detected	not_detected	not_detected	not_detected	not_detected	not_detected	not_detected
060c2935b23d1d2	14	negative	f	f	f	not_detected	not_detected	not_detected	not_detected	not_detected	not_detected		detected	not_detected	not_detected	not_detected	not_detected	not_detected	not_detected	not_detected	not_detected	not_detected	not_detected
8b1c77b9bdb7480	12	negative	f	f	f	not_detected	not_detected	not_detected	not_detected	not_detected	not_detected		not_detected	not_detected	not_detected	not_detected	not_detected	not_detected	not_detected	not_detected	not_detected	not_detected	not_detected
1f6aefe93dc5311	17	negative	f	f	f	not_detected	not_detected	not_detected	not_detected	not_detected	detected		not_detected	not_detected	not_detected	not_detected	not_detected	not_detected	not_detected	not_detected	not_detected	not_detected	not_detected
7aded2d1afc66de	1	negative	f	f	f	not_detected	not_detected	not_detected	not_detected	not_detected	detected		not_detected	not_detected	not_detected	not_detected	not_detected	not_detected	not_detected	not_detected	not_detected	not_detected	not_detected
adf08e0e9b79bf5	5	negative	f	f	f	not_detected	not_detected	not_detected	not_detected	not_detected	detected		not_detected	not_detected	not_detected	not_detected	not_detected	not_detected	not_detected	not_detected	not_detected	not_detected	not_detected
746263a9bcddd44	4	negative	t	f	f	not_detected	not_detected	not_detected	not_detected	not_detected	not_detected		not_detected	not_detected	not_detected	not_detected	not_detected	not_detected	not_detected	not_detected	not_detected	not_detected	not_detected
72bb50268393c06	3	negative	f	f	f	not_detected	not_detected	not_detected	not_detected	not_detected	detected		not_detected	not_detected	not_detected	not_detected	not_detected	not_detected	not_detected	not_detected	not_detected	not_detected	not_detected
be556ce4c5199ef	14	negative	f	f	f	not_detected	not_detected	not_detected	not_detected	not_detected	not_detected		not_detected	not_detected	not_detected	not_detected	not_detected	not_detected	not_detected	not_detected	not_detected	not_detected	not_detected
2a2f5ead8eedd9b	2	negative	f	f	f	not_detected	not_detected	not_detected	not_detected	not_detected	not_detected		not_detected	not_detected	not_detected	not_detected	not_detected	not_detected	not_detected	not_detected	not_detected	not_detected	not_detected
2cac714e32d3d07	2	negative	f	f	f	not_detected	not_detected	not_detected	not_detected	not_detected	not_detected		not_detected	not_detected	not_detected	not_detected	not_detected	not_detected	not_detected	detected	not_detected	not_detected	not_detected
c569b5c375b7efa	4	positive	f	f	f	not_detected	not_detected	not_detected	not_detected	detected	not_detected		not_detected	not_detected	not_detected	not_detected	not_detected	not_detected	not_detected	not_detected	not_detected	not_detected	not_detected
fa10da140bf62b6	15	negative	f	f	f	not_detected	not_detected	not_detected	not_detected	not_detected	not_detected		not_detected	not_detected	not_detected	not_detected	not_detected	not_detected	not_detected	detected	not_detected	not_detected	not_detected
af1d2f2cca979dd	7	negative	f	f	f	not_detected	not_detected	not_detected	not_detected	not_detected	detected		not_detected	not_detected	not_detected	not_detected	not_detected	not_detected	not_detected	not_detected	not_detected	not_detected	not_detected
22aa04e3355be9f	4	negative	f	f	f	not_detected	not_detected	not_detected	not_detected	not_detected	not_detected		not_detected	not_detected	not_detected	not_detected	not_detected	not_detected	not_detected	not_detected	not_detected	not_detected	not_detected
3db753d3049e884	16	negative	f	f	f	not_detected	not_detected	not_detected	not_detected	not_detected	not_detected		not_detected	not_detected	not_detected	not_detected	not_detected	not_detected	not_detected	detected	not_detected	not_detected	not_detected
28dd37b53e93bf6	0	negative	f	f	f	detected	not_detected	not_detected	not_detected	not_detected	not_detected		not_detected	not_detected	not_detected	not_detected	not_detected	not_detected	not_detected	not_detected	not_detected	not_detected	not_detected
715f6bdee94fdd7	9	negative	f	f	f	not_detected	not_detected	not_detected	not_detected	detected	not_detected		not_detected	not_detected	not_detected	not_detected	not_detected	not_detected	not_detected	detected	not_detected	not_detected	not_detected
1e0315e4456ab17	15	negative	f	f	f	not_detected	not_detected	not_detected	not_detected	not_detected	not_detected		not_detected	not_detected	not_detected	not_detected	not_detected	not_detected	not_detected	not_detected	not_detected	not_detected	not_detected
13a39cc96516f72	11	negative	f	f	f	not_detected	not_detected	not_detected	not_detected	not_detected	not_detected		not_detected	not_detected	not_detected	not_detected	not_detected	not_detected	not_detected	not_detected	not_detected	not_detected	not_detected
abbaafe259efdd3	3	negative	f	f	f	not_detected	not_detected	not_detected	not_detected	not_detected	detected		not_detected	not_detected	not_detected	not_detected	not_detected	not_detected	not_detected	not_detected	not_detected	not_detected	not_detected
280d1728d0b78b9	2	negative	f	f	f	not_detected	not_detected	not_detected	not_detected	not_detected	not_detected		not_detected	not_detected	not_detected	not_detected	not_detected	not_detected	not_detected	not_detected	not_detected	not_detected	not_detected
438033a4ef2bada	18	negative	f	f	f	not_detected	not_detected	not_detected	not_detected	not_detected	detected		not_detected	not_detected	not_detected	not_detected	not_detected	not_detected	not_detected	not_detected	not_detected	not_detected	not_detected
c5194335dd3fc61	1	negative	f	f	f	not_detected	not_detected	not_detected	not_detected	not_detected	not_detected		not_detected	not_detected	not_detected	not_detected	not_detected	not_detected	not_detected	not_detected	not_detected	not_detected	not_detected
211dad664d8b433	16	negative	f	f	f	not_detected	not_detected	not_detected	not_detected	not_detected	detected		not_detected	not_detected	not_detected	not_detected	not_detected	not_detected	not_detected	not_detected	not_detected	not_detected	not_detected
3ae80fd1fe9bab3	10	negative	f	f	f	not_detected	not_detected	not_detected	not_detected	not_detected	not_detected		not_detected	not_detected	not_detected	not_detected	not_detected	not_detected	not_detected	not_detected	not_detected	not_detected	not_detected
567101b4f941a20	11	negative	f	f	f	not_detected	not_detected	not_detected	not_detected	not_detected	detected		not_detected	not_detected	not_detected	not_detected	not_detected	not_detected	not_detected	not_detected	not_detected	not_detected	not_detected
5b35a5ad3a2f6bd	2	negative	f	f	f	not_detected	not_detected	not_detected	not_detected	not_detected	not_detected		not_detected	not_detected	not_detected	not_detected	not_detected	not_detected	not_detected	detected	not_detected	not_detected	not_detected
d5718c06fba8014	4	negative	f	f	f	not_detected	not_detected	not_detected	not_detected	not_detected	not_detected		not_detected	not_detected	not_detected	not_detected	not_detected	not_detected	not_detected	not_detected	not_detected	not_detected	not_detected
8352b7f0cbd223f	7	negative	f	f	f	not_detected	not_detected	not_detected	not_detected	not_detected	not_detected		not_detected	not_detected	not_detected	not_detected	not_detected	not_detected	not_detected	not_detected	not_detected	not_detected	not_detected
c46d235bf5614cd	13	negative	f	f	f	not_detected	not_detected	not_detected	not_detected	not_detected	not_detected		not_detected	not_detected	not_detected	not_detected	not_detected	not_detected	not_detected	not_detected	not_detected	not_detected	not_detected
97db15ff0ad9b52	19	negative	f	f	f	not_detected	not_detected	not_detected	not_detected	not_detected	detected		not_detected	not_detected	not_detected	not_detected	not_detected	not_detected	not_detected	not_detected	not_detected	not_detected	not_detected
b26b04c1e6de8e7	10	negative	f	f	f	not_detected	not_detected	not_detected	not_detected	not_detected	not_detected		not_detected	not_detected	not_detected	not_detected	not_detected	not_detected	not_detected	not_detected	not_detected	not_detected	not_detected
afe2d63382b9d00	9	negative	f	f	f	not_detected	not_detected	not_detected	not_detected	not_detected	not_detected		not_detected	not_detected	not_detected	not_detected	not_detected	not_detected	not_detected	not_detected	not_detected	not_detected	not_detected
2dd32ad8ea8e02a	2	negative	f	f	f	not_detected	not_detected	not_detected	not_detected	not_detected	not_detected		not_detected	not_detected	not_detected	not_detected	not_detected	not_detected	not_detected	not_detected	not_detected	not_detected	not_detected
794ef5d1f8f224a	6	negative	f	f	f	not_detected	not_detected	not_detected	not_detected	not_detected	not_detected		not_detected	not_detected	not_detected	not_detected	not_detected	not_detected	not_detected	not_detected	not_detected	not_detected	not_detected
db914b117523693	4	negative	f	f	f	not_detected	not_detected	not_detected	not_detected	not_detected	not_detected		not_detected	not_detected	not_detected	not_detected	not_detected	not_detected	not_detected	not_detected	not_detected	not_detected	not_detected
22c704b21509eef	2	negative	f	f	f	not_detected	not_detected	not_detected	not_detected	not_detected	not_detected		not_detected	not_detected	not_detected	not_detected	not_detected	not_detected	not_detected	not_detected	not_detected	not_detected	not_detected
8331bc73200633e	13	negative	f	t	f	not_detected	not_detected	not_detected	not_detected	not_detected	not_detected		not_detected	not_detected	not_detected	not_detected	not_detected	not_detected	not_detected	not_detected	not_detected	not_detected	not_detected
f5d53e4b85bc67c	4	negative	f	f	f	not_detected	not_detected	not_detected	not_detected	not_detected	not_detected		not_detected	not_detected	not_detected	not_detected	not_detected	not_detected	not_detected	not_detected	not_detected	not_detected	not_detected
636a5880df498dd	8	negative	f	f	f	detected	not_detected	not_detected	not_detected	not_detected	not_detected		not_detected	not_detected	not_detected	not_detected	not_detected	not_detected	not_detected	not_detected	not_detected	not_detected	not_detected
7c25c1c3fe9c49b	19	negative	f	f	f	not_detected	not_detected	not_detected	not_detected	not_detected	not_detected		not_detected	not_detected	not_detected	not_detected	not_detected	not_detected	not_detected	not_detected	not_detected	not_detected	not_detected
16839a007e0f77e	3	negative	f	f	f	not_detected	not_detected	not_detected	not_detected	not_detected	not_detected		not_detected	not_detected	not_detected	not_detected	not_detected	not_detected	not_detected	not_detected	not_detected	not_detected	not_detected
686cb4edcd5afb1	4	negative	f	f	f	not_detected	not_detected	not_detected	not_detected	not_detected	not_detected		not_detected	not_detected	not_detected	not_detected	not_detected	not_detected	not_detected	not_detected	not_detected	not_detected	not_detected
cd5a2b5145e844f	3	negative	f	f	f	not_detected	not_detected	not_detected	not_detected	not_detected	detected		not_detected	not_detected	not_detected	not_detected	not_detected	not_detected	not_detected	not_detected	not_detected	not_detected	not_detected
c5a9bf14d95599c	6	negative	f	f	f	not_detected	not_detected	not_detected	not_detected	not_detected	not_detected		not_detected	not_detected	not_detected	not_detected	not_detected	not_detected	not_detected	not_detected	not_detected	not_detected	not_detected
17451e035496552	17	positive	t	f	f	not_detected	not_detected	not_detected	not_detected	not_detected	not_detected		not_detected	not_detected	not_detected	not_detected	not_detected	not_detected	not_detected	not_detected	not_detected	not_detected	not_detected
e8af4e952c1ba2a	15	negative	f	f	f	not_detected	not_detected	not_detected	not_detected	detected	not_detected		not_detected	not_detected	not_detected	not_detected	not_detected	not_detected	not_detected	not_detected	not_detected	not_detected	not_detected
0e80d061536740a	10	negative	f	f	f	not_detected	not_detected	not_detected	not_detected	not_detected	detected		not_detected	not_detected	not_detected	not_detected	not_detected	not_detected	not_detected	not_detected	not_detected	not_detected	not_detected
8622cce0bd3064a	0	negative	f	f	f	not_detected	not_detected	not_detected	not_detected	not_detected	not_detected		not_detected	not_detected	not_detected	not_detected	not_detected	not_detected	not_detected	not_detected	not_detected	not_detected	not_detected
51273e0d2f033d6	5	negative	f	f	f	not_detected	not_detected	not_detected	not_detected	not_detected	not_detected		not_detected	not_detected	not_detected	not_detected	not_detected	not_detected	not_detected	not_detected	not_detected	not_detected	not_detected
36396c04144074c	16	negative	f	f	f	not_detected	not_detected	not_detected	not_detected	not_detected	not_detected		not_detected	not_detected	not_detected	not_detected	not_detected	not_detected	not_detected	not_detected	not_detected	not_detected	not_detected
41d775a14c87eff	3	negative	f	f	f	not_detected	not_detected	not_detected	not_detected	not_detected	detected		not_detected	not_detected	not_detected	not_detected	not_detected	not_detected	not_detected	not_detected	not_detected	not_detected	not_detected
4e159dcd734555b	3	negative	f	f	f	not_detected	not_detected	not_detected	not_detected	not_detected	detected		not_detected	not_detected	not_detected	not_detected	not_detected	not_detected	not_detected	not_detected	not_detected	not_detected	not_detected
c6ff23c2a67ee1d	19	negative	f	f	f	not_detected	not_detected	not_detected	not_detected	not_detected	not_detected		not_detected	not_detected	not_detected	not_detected	not_detected	not_detected	not_detected	not_detected	not_detected	not_detected	not_detected
565bdd33c94a8e1	18	negative	f	f	f	not_detected	not_detected	not_detected	not_detected	not_detected	not_detected		not_detected	not_detected	not_detected	not_detected	not_detected	not_detected	not_detected	not_detected	not_detected	not_detected	not_detected
44539fbea144407	3	negative	f	f	f	not_detected	not_detected	not_detected	not_detected	not_detected	detected		not_detected	not_detected	not_detected	not_detected	not_detected	not_detected	not_detected	not_detected	not_detected	not_detected	not_detected
ad0642735133200	3	negative	f	f	f	not_detected	not_detected	not_detected	not_detected	not_detected	not_detected		not_detected	not_detected	not_detected	not_detected	not_detected	not_detected	not_detected	not_detected	not_detected	not_detected	not_detected
3def6ac10295169	18	negative	f	f	t	not_detected	not_detected	not_detected	not_detected	not_detected	not_detected		not_detected	not_detected	not_detected	not_detected	not_detected	not_detected	not_detected	not_detected	not_detected	not_detected	not_detected
bfc1a9631f489ec	19	negative	f	f	f	not_detected	not_detected	not_detected	not_detected	not_detected	not_detected		not_detected	not_detected	not_detected	not_detected	not_detected	not_detected	not_detected	not_detected	not_detected	not_detected	not_detected
1db80d3905f2600	8	negative	f	f	f	not_detected	not_detected	not_detected	not_detected	not_detected	detected		not_detected	not_detected	not_detected	not_detected	detected	not_detected	not_detected	not_detected	not_detected	not_detected	not_detected
cf6caf4bf275580	4	negative	f	f	f	not_detected	not_detected	not_detected	not_detected	not_detected	not_detected		not_detected	not_detected	not_detected	not_detected	not_detected	not_detected	not_detected	not_detected	not_detected	not_detected	not_detected
d96c31ac5f8cead	1	negative	f	f	f	not_detected	not_detected	not_detected	not_detected	not_detected	not_detected		not_detected	not_detected	not_detected	not_detected	not_detected	not_detected	not_detected	not_detected	not_detected	not_detected	not_detected
d38d5fbf610a564	3	negative	f	f	f	not_detected	not_detected	not_detected	not_detected	not_detected	detected		not_detected	not_detected	not_detected	not_detected	not_detected	not_detected	not_detected	not_detected	not_detected	not_detected	not_detected
67686628589c5b4	7	negative	f	f	f	not_detected	not_detected	not_detected	not_detected	not_detected	not_detected		not_detected	not_detected	not_detected	not_detected	not_detected	not_detected	not_detected	not_detected	not_detected	not_detected	not_detected
fa91a54fb2b8882	19	negative	f	f	f	not_detected	not_detected	not_detected	not_detected	not_detected	not_detected		not_detected	not_detected	not_detected	not_detected	not_detected	not_detected	not_detected	not_detected	not_detected	not_detected	not_detected
ed2d34b3a7b99a6	12	negative	f	f	f	not_detected	not_detected	not_detected	not_detected	not_detected	detected		not_detected	not_detected	not_detected	not_detected	not_detected	not_detected	not_detected	not_detected	not_detected	not_detected	not_detected
51da78513bde5d7	5	negative	f	f	f	not_detected	not_detected	not_detected	not_detected	not_detected	detected		not_detected	not_detected	not_detected	not_detected	not_detected	not_detected	not_detected	not_detected	not_detected	not_detected	not_detected
4bc7b6455731f32	6	negative	f	f	f	detected	not_detected	not_detected	not_detected	not_detected	not_detected		not_detected	not_detected	not_detected	not_detected	not_detected	not_detected	not_detected	not_detected	not_detected	not_detected	not_detected
ced62ff5661e1f7	0	negative	f	f	f	detected	not_detected	not_detected	not_detected	not_detected	not_detected		not_detected	not_detected	not_detected	not_detected	not_detected	not_detected	not_detected	not_detected	not_detected	not_detected	not_detected
dcf68981ef53057	17	negative	f	f	f	not_detected	not_detected	not_detected	not_detected	not_detected	not_detected		not_detected	not_detected	not_detected	not_detected	not_detected	not_detected	not_detected	not_detected	not_detected	not_detected	not_detected
471150de5ca232d	9	negative	f	f	f	not_detected	not_detected	detected	not_detected	not_detected	detected		not_detected	not_detected	not_detected	not_detected	not_detected	not_detected	not_detected	not_detected	not_detected	not_detected	not_detected
d8a00d4bf3fbc20	11	negative	t	f	f	not_detected	not_detected	not_detected	not_detected	not_detected	not_detected		not_detected	not_detected	not_detected	not_detected	not_detected	not_detected	not_detected	not_detected	not_detected	not_detected	not_detected
9b4776492c50675	19	negative	f	f	f	not_detected	not_detected	not_detected	not_detected	not_detected	detected		not_detected	not_detected	not_detected	not_detected	not_detected	not_detected	not_detected	not_detected	not_detected	not_detected	not_detected
e80d3412a97d3aa	7	negative	f	f	f	not_detected	not_detected	not_detected	not_detected	not_detected	not_detected		not_detected	not_detected	not_detected	not_detected	not_detected	not_detected	not_detected	not_detected	not_detected	not_detected	not_detected
b8f0c8bc8b22967	16	negative	f	f	f	not_detected	not_detected	not_detected	not_detected	not_detected	detected		not_detected	not_detected	not_detected	not_detected	not_detected	not_detected	not_detected	not_detected	not_detected	not_detected	not_detected
0b3f4b44ffdc600	9	negative	f	f	f	not_detected	not_detected	not_detected	not_detected	not_detected	not_detected		not_detected	not_detected	not_detected	not_detected	not_detected	not_detected	not_detected	not_detected	not_detected	not_detected	not_detected
5a11aa1ed4d4bdf	6	negative	f	f	f	not_detected	not_detected	detected	not_detected	not_detected	not_detected		not_detected	not_detected	not_detected	not_detected	not_detected	not_detected	not_detected	not_detected	not_detected	not_detected	not_detected
af97e1cd209cd7a	7	negative	f	f	f	not_detected	not_detected	not_detected	not_detected	not_detected	detected		not_detected	not_detected	not_detected	not_detected	not_detected	not_detected	not_detected	not_detected	not_detected	not_detected	not_detected
db3eb08e8075db9	11	negative	f	f	f	not_detected	not_detected	not_detected	not_detected	not_detected	detected		not_detected	not_detected	not_detected	not_detected	not_detected	not_detected	not_detected	not_detected	not_detected	not_detected	not_detected
fc042fdd3f64e9c	7	negative	f	f	f	not_detected	not_detected	not_detected	not_detected	not_detected	not_detected		not_detected	not_detected	not_detected	not_detected	not_detected	not_detected	not_detected	not_detected	not_detected	not_detected	not_detected
4b107544b058602	15	negative	f	f	f	not_detected	not_detected	not_detected	not_detected	not_detected	not_detected		not_detected	not_detected	not_detected	not_detected	not_detected	not_detected	not_detected	not_detected	not_detected	not_detected	not_detected
e41f3b074446720	11	negative	f	f	f	not_detected	not_detected	not_detected	not_detected	not_detected	not_detected		not_detected	not_detected	not_detected	not_detected	not_detected	not_detected	not_detected	not_detected	not_detected	not_detected	not_detected
dd25c10b16ecb1a	15	negative	f	f	f	not_detected	not_detected	not_detected	not_detected	not_detected	not_detected		not_detected	not_detected	not_detected	not_detected	detected	not_detected	not_detected	not_detected	not_detected	not_detected	not_detected
8d930398790b2d9	8	negative	f	f	f	not_detected	not_detected	not_detected	not_detected	not_detected	not_detected		not_detected	not_detected	not_detected	not_detected	not_detected	not_detected	not_detected	detected	not_detected	not_detected	not_detected
d07ddf872ff2c18	17	negative	f	f	f	not_detected	not_detected	not_detected	not_detected	not_detected	not_detected		not_detected	not_detected	not_detected	not_detected	not_detected	not_detected	not_detected	not_detected	not_detected	not_detected	not_detected
814a5149e9650db	9	negative	f	f	f	not_detected	not_detected	not_detected	not_detected	not_detected	not_detected		not_detected	not_detected	not_detected	not_detected	not_detected	not_detected	not_detected	not_detected	not_detected	not_detected	not_detected
ed020a0610e68b3	17	negative	f	f	f	not_detected	not_detected	not_detected	not_detected	not_detected	not_detected		not_detected	not_detected	not_detected	not_detected	not_detected	not_detected	not_detected	detected	not_detected	not_detected	not_detected
34e9ca84f5dedba	6	negative	f	f	f	not_detected	not_detected	not_detected	not_detected	not_detected	detected		not_detected	not_detected	not_detected	not_detected	not_detected	not_detected	not_detected	not_detected	not_detected	not_detected	not_detected
6354c335518f18b	14	negative	f	f	f	not_detected	not_detected	not_detected	not_detected	not_detected	not_detected		not_detected	not_detected	not_detected	not_detected	not_detected	not_detected	not_detected	not_detected	not_detected	not_detected	not_detected
66de30ed42476c2	7	negative	f	f	f	not_detected	not_detected	not_detected	not_detected	not_detected	not_detected		not_detected	not_detected	not_detected	not_detected	not_detected	not_detected	not_detected	not_detected	not_detected	not_detected	not_detected
505f90c3cbf413b	13	negative	f	f	f	not_detected	not_detected	not_detected	not_detected	not_detected	not_detected		not_detected	not_detected	not_detected	not_detected	not_detected	not_detected	not_detected	not_detected	not_detected	not_detected	not_detected
32f6ce2e0acaf78	4	negative	f	f	f	not_detected	not_detected	not_detected	not_detected	not_detected	not_detected		not_detected	not_detected	not_detected	not_detected	not_detected	not_detected	not_detected	not_detected	not_detected	not_detected	not_detected
06f185cb0ce00d0	13	negative	f	f	f	not_detected	not_detected	not_detected	not_detected	not_detected	detected		not_detected	not_detected	not_detected	not_detected	not_detected	not_detected	not_detected	not_detected	not_detected	not_detected	not_detected
b1d036f8e877582	13	negative	f	f	f	not_detected	not_detected	not_detected	not_detected	not_detected	not_detected		not_detected	not_detected	not_detected	not_detected	not_detected	not_detected	not_detected	not_detected	not_detected	not_detected	not_detected
d9321fe53130a34	11	negative	f	f	f	not_detected	not_detected	not_detected	not_detected	not_detected	detected		not_detected	not_detected	not_detected	not_detected	not_detected	not_detected	not_detected	not_detected	not_detected	not_detected	not_detected
8de65927703c470	19	positive	f	f	f	not_detected	not_detected	not_detected	not_detected	not_detected	detected		not_detected	not_detected	not_detected	not_detected	not_detected	not_detected	not_detected	not_detected	not_detected	not_detected	not_detected
a601c10cfdd5a98	11	negative	f	f	f	not_detected	not_detected	not_detected	not_detected	not_detected	detected		not_detected	not_detected	not_detected	not_detected	not_detected	not_detected	not_detected	not_detected	not_detected	not_detected	not_detected
94b1ea2c59d1164	5	negative	f	f	f	not_detected	not_detected	not_detected	not_detected	not_detected	detected		not_detected	not_detected	not_detected	not_detected	not_detected	not_detected	not_detected	not_detected	not_detected	not_detected	not_detected
8364cc8229949e7	11	negative	f	f	f	not_detected	not_detected	not_detected	not_detected	not_detected	not_detected		not_detected	not_detected	not_detected	not_detected	not_detected	not_detected	not_detected	not_detected	not_detected	not_detected	not_detected
2c6bbc2e78e6df1	13	negative	f	f	f	not_detected	not_detected	not_detected	not_detected	not_detected	detected		not_detected	not_detected	not_detected	not_detected	not_detected	not_detected	not_detected	not_detected	not_detected	not_detected	not_detected
2bdf230db91cead	11	negative	f	f	f	not_detected	not_detected	not_detected	not_detected	not_detected	detected		not_detected	not_detected	not_detected	not_detected	not_detected	not_detected	not_detected	not_detected	not_detected	not_detected	not_detected
15fd15615bac325	4	negative	f	f	f	not_detected	not_detected	not_detected	not_detected	not_detected	not_detected		not_detected	not_detected	not_detected	not_detected	not_detected	not_detected	not_detected	not_detected	not_detected	not_detected	not_detected
25c815b0c248286	7	negative	f	f	f	not_detected	not_detected	not_detected	not_detected	not_detected	not_detected		not_detected	not_detected	not_detected	not_detected	not_detected	not_detected	not_detected	not_detected	not_detected	not_detected	not_detected
a7a61415262b5e9	5	negative	f	f	f	not_detected	not_detected	not_detected	not_detected	not_detected	not_detected		not_detected	not_detected	not_detected	not_detected	not_detected	not_detected	not_detected	not_detected	not_detected	not_detected	not_detected
1e37b855e4b71bf	13	negative	f	f	f	not_detected	not_detected	not_detected	not_detected	not_detected	not_detected		not_detected	not_detected	not_detected	not_detected	not_detected	not_detected	not_detected	not_detected	not_detected	not_detected	not_detected
788936ca2c9b8a7	4	negative	f	f	f	not_detected	not_detected	not_detected	not_detected	not_detected	detected		not_detected	not_detected	not_detected	not_detected	not_detected	not_detected	not_detected	not_detected	not_detected	not_detected	not_detected
ef209b6f1d0aea8	16	negative	f	f	f	not_detected	not_detected	not_detected	not_detected	not_detected	detected		not_detected	not_detected	not_detected	not_detected	not_detected	not_detected	not_detected	not_detected	not_detected	not_detected	not_detected
807de3f3d4abbe0	10	positive	f	f	f	not_detected	not_detected	not_detected	not_detected	not_detected	not_detected		not_detected	not_detected	not_detected	not_detected	not_detected	not_detected	not_detected	not_detected	not_detected	not_detected	not_detected
d3d235750c115aa	11	negative	f	f	f	not_detected	not_detected	not_detected	not_detected	not_detected	detected		not_detected	not_detected	not_detected	not_detected	not_detected	not_detected	not_detected	not_detected	not_detected	not_detected	not_detected
a39d1a03830b007	1	negative	f	f	f	not_detected	not_detected	not_detected	not_detected	not_detected	not_detected		not_detected	not_detected	not_detected	not_detected	not_detected	not_detected	not_detected	not_detected	not_detected	detected	not_detected
9555656abd4ebbb	2	negative	f	f	f	not_detected	not_detected	not_detected	not_detected	not_detected	not_detected		not_detected	not_detected	not_detected	not_detected	not_detected	not_detected	not_detected	detected	not_detected	not_detected	not_detected
bc01e5089e9988f	7	positive	f	f	f	not_detected	not_detected	not_detected	not_detected	not_detected	not_detected		not_detected	not_detected	not_detected	not_detected	not_detected	not_detected	not_detected	not_detected	not_detected	not_detected	not_detected
0f7bbd0a4334012	7	negative	f	f	f	not_detected	not_detected	not_detected	not_detected	not_detected	not_detected		not_detected	not_detected	not_detected	not_detected	not_detected	not_detected	not_detected	not_detected	not_detected	not_detected	not_detected
3243d261c4d7d8d	15	negative	f	f	f	not_detected	not_detected	not_detected	not_detected	not_detected	not_detected		not_detected	not_detected	not_detected	not_detected	not_detected	not_detected	not_detected	not_detected	not_detected	not_detected	not_detected
d34ed489c867af3	18	negative	f	f	f	not_detected	not_detected	not_detected	not_detected	not_detected	detected		not_detected	not_detected	not_detected	not_detected	not_detected	not_detected	not_detected	not_detected	not_detected	not_detected	not_detected
b7f0c891c0d38b9	11	negative	f	f	f	not_detected	not_detected	not_detected	not_detected	not_detected	detected		not_detected	not_detected	not_detected	not_detected	not_detected	not_detected	not_detected	not_detected	not_detected	not_detected	not_detected
796f75d67c2f4ea	16	negative	f	f	f	not_detected	not_detected	not_detected	not_detected	not_detected	not_detected		not_detected	not_detected	not_detected	not_detected	not_detected	not_detected	not_detected	not_detected	not_detected	not_detected	not_detected
33cd230e4b7d85c	1	negative	f	f	f	not_detected	not_detected	not_detected	not_detected	not_detected	detected		not_detected	not_detected	not_detected	not_detected	not_detected	not_detected	not_detected	detected	not_detected	not_detected	not_detected
02a743f3bb71d35	18	positive	f	f	f	not_detected	not_detected	not_detected	not_detected	not_detected	not_detected		not_detected	not_detected	not_detected	not_detected	not_detected	not_detected	not_detected	not_detected	not_detected	not_detected	not_detected
cf6662e3f7458ac	14	negative	f	f	f	not_detected	not_detected	not_detected	not_detected	not_detected	detected		not_detected	not_detected	not_detected	not_detected	not_detected	not_detected	not_detected	not_detected	not_detected	not_detected	not_detected
d88bc973d6012be	18	negative	f	t	f	not_detected	not_detected	not_detected	not_detected	not_detected	not_detected		not_detected	not_detected	not_detected	not_detected	not_detected	not_detected	not_detected	not_detected	not_detected	not_detected	not_detected
3c47892998719ac	5	negative	f	f	f	not_detected	not_detected	not_detected	not_detected	not_detected	not_detected		not_detected	not_detected	not_detected	not_detected	not_detected	not_detected	not_detected	not_detected	not_detected	not_detected	not_detected
9e8a0ed86462953	0	negative	f	f	f	not_detected	not_detected	not_detected	not_detected	not_detected	not_detected		not_detected	not_detected	not_detected	not_detected	detected	not_detected	not_detected	not_detected	not_detected	not_detected	not_detected
409797c8bbda254	7	negative	f	f	f	not_detected	not_detected	not_detected	not_detected	not_detected	not_detected		not_detected	not_detected	not_detected	not_detected	not_detected	not_detected	not_detected	not_detected	not_detected	not_detected	not_detected
ad0bc8cee663689	14	negative	f	f	f	not_detected	not_detected	detected	not_detected	not_detected	not_detected		not_detected	not_detected	not_detected	not_detected	not_detected	not_detected	not_detected	not_detected	not_detected	not_detected	not_detected
8e3d703aba57949	14	negative	f	f	f	not_detected	not_detected	not_detected	not_detected	not_detected	not_detected		not_detected	not_detected	not_detected	not_detected	not_detected	not_detected	not_detected	not_detected	not_detected	not_detected	not_detected
abcda992e3c4e3c	4	negative	f	f	f	not_detected	not_detected	not_detected	not_detected	not_detected	not_detected		not_detected	not_detected	not_detected	not_detected	not_detected	not_detected	not_detected	not_detected	not_detected	not_detected	not_detected
324e68429c5f69d	12	negative	f	f	f	detected	not_detected	not_detected	not_detected	not_detected	not_detected		not_detected	not_detected	not_detected	not_detected	not_detected	not_detected	not_detected	not_detected	not_detected	not_detected	not_detected
36f63b3fccd19f2	11	negative	f	f	f	not_detected	not_detected	not_detected	not_detected	not_detected	detected		not_detected	not_detected	not_detected	not_detected	not_detected	not_detected	not_detected	not_detected	not_detected	not_detected	not_detected
af5b2357c567e10	7	negative	f	f	f	not_detected	not_detected	not_detected	not_detected	not_detected	detected		not_detected	not_detected	not_detected	not_detected	not_detected	not_detected	not_detected	not_detected	not_detected	not_detected	not_detected
a47963789a68d6f	14	negative	f	f	f	not_detected	not_detected	not_detected	not_detected	not_detected	not_detected		not_detected	not_detected	not_detected	not_detected	not_detected	not_detected	not_detected	not_detected	not_detected	not_detected	not_detected
14fbe519ce6d40e	19	negative	f	t	f	not_detected	not_detected	not_detected	not_detected	not_detected	detected		not_detected	not_detected	not_detected	not_detected	not_detected	not_detected	not_detected	not_detected	not_detected	not_detected	not_detected
fe79a29deccb015	18	negative	f	f	f	not_detected	not_detected	not_detected	not_detected	not_detected	not_detected		not_detected	not_detected	not_detected	not_detected	not_detected	not_detected	not_detected	not_detected	not_detected	not_detected	not_detected
a7b243ef9d163cf	16	negative	f	f	f	not_detected	not_detected	not_detected	not_detected	not_detected	not_detected		not_detected	not_detected	not_detected	not_detected	not_detected	not_detected	not_detected	not_detected	not_detected	not_detected	not_detected
25ad7d354a81334	9	negative	f	f	f	not_detected	not_detected	not_detected	not_detected	not_detected	not_detected		not_detected	not_detected	not_detected	not_detected	not_detected	not_detected	not_detected	not_detected	not_detected	not_detected	not_detected
6aa90b5e19958e5	9	negative	f	f	f	not_detected	not_detected	not_detected	not_detected	not_detected	not_detected		not_detected	not_detected	not_detected	not_detected	not_detected	not_detected	not_detected	not_detected	not_detected	not_detected	not_detected
6dc6abc35fe583a	13	positive	f	f	f	not_detected	not_detected	not_detected	not_detected	not_detected	not_detected		not_detected	not_detected	not_detected	not_detected	not_detected	not_detected	not_detected	not_detected	not_detected	not_detected	not_detected
5e6699e77806760	6	negative	f	f	f	not_detected	not_detected	not_detected	not_detected	not_detected	not_detected		not_detected	not_detected	not_detected	not_detected	not_detected	not_detected	not_detected	not_detected	not_detected	not_detected	not_detected
45137e2f5e71fd5	13	negative	f	f	f	not_detected	not_detected	not_detected	not_detected	not_detected	not_detected		not_detected	not_detected	not_detected	not_detected	detected	not_detected	not_detected	not_detected	not_detected	not_detected	not_detected
3871e88ae15b7de	17	negative	f	f	f	not_detected	not_detected	not_detected	not_detected	not_detected	not_detected		not_detected	not_detected	not_detected	not_detected	not_detected	not_detected	not_detected	not_detected	not_detected	not_detected	not_detected
26c68f5fb8a0869	7	negative	f	f	f	not_detected	not_detected	not_detected	not_detected	not_detected	not_detected		not_detected	not_detected	not_detected	not_detected	not_detected	not_detected	not_detected	not_detected	not_detected	not_detected	not_detected
b03f0d09d000f61	4	negative	f	f	f	not_detected	not_detected	not_detected	not_detected	not_detected	detected		not_detected	not_detected	not_detected	not_detected	not_detected	not_detected	not_detected	not_detected	not_detected	not_detected	not_detected
1fb98f6bebf8330	0	negative	f	f	f	not_detected	not_detected	not_detected	not_detected	not_detected	detected		not_detected	not_detected	not_detected	not_detected	not_detected	not_detected	not_detected	not_detected	not_detected	not_detected	not_detected
fc3dd73ea22dad8	15	negative	f	f	f	not_detected	not_detected	not_detected	not_detected	not_detected	not_detected		not_detected	not_detected	not_detected	not_detected	not_detected	not_detected	not_detected	not_detected	not_detected	not_detected	not_detected
42009000fc8f977	13	negative	f	f	f	not_detected	not_detected	not_detected	not_detected	not_detected	not_detected		not_detected	not_detected	not_detected	not_detected	not_detected	not_detected	not_detected	not_detected	not_detected	not_detected	not_detected
66ebb3605c26c38	12	positive	f	f	f	not_detected	not_detected	not_detected	not_detected	not_detected	not_detected		not_detected	not_detected	not_detected	not_detected	not_detected	not_detected	not_detected	not_detected	not_detected	not_detected	not_detected
8495ca71a7bc5ff	6	negative	f	f	f	not_detected	not_detected	not_detected	not_detected	not_detected	not_detected		not_detected	not_detected	not_detected	not_detected	not_detected	not_detected	not_detected	not_detected	not_detected	not_detected	not_detected
b6efb5140fb2ec5	2	negative	f	f	f	not_detected	not_detected	not_detected	not_detected	not_detected	detected		not_detected	not_detected	not_detected	not_detected	not_detected	not_detected	not_detected	not_detected	not_detected	not_detected	not_detected
4f0e6aca2042b29	15	negative	f	f	f	not_detected	not_detected	not_detected	not_detected	not_detected	detected		not_detected	not_detected	not_detected	not_detected	not_detected	not_detected	not_detected	not_detected	not_detected	not_detected	not_detected
5e10cad81495ab7	12	negative	f	f	f	not_detected	not_detected	not_detected	not_detected	not_detected	not_detected		not_detected	not_detected	not_detected	not_detected	not_detected	not_detected	not_detected	not_detected	not_detected	not_detected	not_detected
d1de137a3683ed5	11	negative	f	f	f	not_detected	detected	not_detected	not_detected	not_detected	not_detected		not_detected	not_detected	not_detected	not_detected	not_detected	not_detected	not_detected	detected	not_detected	not_detected	not_detected
ca7704524b9ac03	7	negative	f	f	f	not_detected	not_detected	not_detected	not_detected	not_detected	not_detected		not_detected	not_detected	not_detected	not_detected	not_detected	not_detected	not_detected	not_detected	not_detected	not_detected	not_detected
20df1d2b183bd72	3	negative	f	f	f	not_detected	not_detected	not_detected	not_detected	not_detected	not_detected		not_detected	not_detected	not_detected	not_detected	not_detected	not_detected	not_detected	detected	not_detected	not_detected	not_detected
9bb13ae377f9308	1	negative	f	f	f	not_detected	not_detected	detected	not_detected	not_detected	not_detected		not_detected	not_detected	not_detected	not_detected	not_detected	not_detected	not_detected	not_detected	not_detected	not_detected	not_detected
b07cfa47b5d0f16	5	negative	f	f	f	not_detected	not_detected	not_detected	not_detected	not_detected	not_detected		not_detected	not_detected	not_detected	not_detected	not_detected	not_detected	not_detected	not_detected	not_detected	not_detected	not_detected
b149447aa93f549	6	negative	f	f	f	not_detected	not_detected	not_detected	not_detected	not_detected	not_detected		not_detected	not_detected	not_detected	not_detected	not_detected	not_detected	not_detected	not_detected	not_detected	not_detected	not_detected
a4758c0ad3ed0f2	4	negative	f	f	f	not_detected	not_detected	not_detected	not_detected	not_detected	not_detected		not_detected	not_detected	not_detected	not_detected	not_detected	not_detected	not_detected	not_detected	not_detected	not_detected	not_detected
16e81465707e872	13	negative	f	f	f	not_detected	not_detected	not_detected	not_detected	not_detected	not_detected		not_detected	not_detected	not_detected	not_detected	not_detected	not_detected	not_detected	not_detected	not_detected	not_detected	not_detected
0a3ecf9fc8ada18	19	positive	f	f	f	not_detected	not_detected	not_detected	not_detected	not_detected	not_detected		not_detected	not_detected	not_detected	not_detected	not_detected	not_detected	not_detected	not_detected	not_detected	not_detected	not_detected
790d091d272f11e	9	negative	f	f	f	not_detected	not_detected	not_detected	not_detected	not_detected	not_detected		not_detected	not_detected	not_detected	not_detected	not_detected	not_detected	not_detected	not_detected	not_detected	not_detected	not_detected
09c6c76e469500c	10	negative	f	f	f	not_detected	not_detected	not_detected	not_detected	not_detected	not_detected		not_detected	not_detected	not_detected	not_detected	not_detected	not_detected	not_detected	detected	not_detected	not_detected	not_detected
1115aa42b3c84eb	15	negative	f	f	f	not_detected	not_detected	not_detected	not_detected	not_detected	detected		not_detected	not_detected	not_detected	not_detected	not_detected	not_detected	not_detected	not_detected	not_detected	not_detected	not_detected
ee224510b31f15c	11	positive	t	f	f	not_detected	not_detected	not_detected	not_detected	not_detected	not_detected		not_detected	not_detected	not_detected	not_detected	not_detected	not_detected	not_detected	not_detected	not_detected	not_detected	not_detected
09ecf0a78b52135	18	negative	f	f	f	not_detected	not_detected	not_detected	not_detected	not_detected	detected		not_detected	not_detected	not_detected	not_detected	not_detected	not_detected	not_detected	not_detected	not_detected	not_detected	not_detected
ab426e8e3333d35	14	positive	f	f	f	not_detected	not_detected	not_detected	not_detected	not_detected	not_detected		not_detected	not_detected	not_detected	not_detected	not_detected	not_detected	not_detected	not_detected	not_detected	not_detected	not_detected
6ce0ee01d90f753	3	negative	f	f	f	not_detected	not_detected	not_detected	not_detected	not_detected	not_detected		not_detected	not_detected	not_detected	not_detected	not_detected	not_detected	not_detected	not_detected	not_detected	not_detected	not_detected
556ea4305691fc0	2	negative	f	f	f	not_detected	not_detected	not_detected	not_detected	not_detected	not_detected		not_detected	not_detected	not_detected	not_detected	not_detected	not_detected	not_detected	not_detected	not_detected	not_detected	not_detected
65262105be6c918	13	negative	f	f	f	not_detected	not_detected	not_detected	not_detected	not_detected	not_detected		not_detected	not_detected	not_detected	not_detected	not_detected	not_detected	not_detected	not_detected	not_detected	not_detected	not_detected
af49222d9982e80	15	negative	f	f	f	not_detected	not_detected	not_detected	not_detected	detected	not_detected		not_detected	not_detected	not_detected	not_detected	not_detected	not_detected	not_detected	not_detected	not_detected	not_detected	not_detected
b26f3aa035659c0	5	negative	f	f	f	not_detected	not_detected	not_detected	not_detected	not_detected	not_detected		not_detected	not_detected	not_detected	not_detected	not_detected	not_detected	not_detected	not_detected	not_detected	not_detected	not_detected
9df48cbbbe19561	0	negative	t	f	f	not_detected	not_detected	not_detected	not_detected	not_detected	detected		not_detected	not_detected	not_detected	not_detected	not_detected	not_detected	not_detected	not_detected	not_detected	not_detected	not_detected
5be5a795e74138f	16	negative	f	f	f	not_detected	not_detected	not_detected	not_detected	not_detected	not_detected		not_detected	not_detected	not_detected	not_detected	not_detected	not_detected	not_detected	not_detected	not_detected	not_detected	not_detected
4600c0d25866482	7	negative	f	f	f	not_detected	not_detected	not_detected	not_detected	not_detected	not_detected		not_detected	not_detected	not_detected	not_detected	not_detected	not_detected	not_detected	not_detected	not_detected	not_detected	not_detected
2f11641052d6553	0	negative	f	f	f	not_detected	not_detected	not_detected	not_detected	not_detected	not_detected		not_detected	not_detected	not_detected	not_detected	not_detected	not_detected	not_detected	not_detected	not_detected	not_detected	not_detected
06721d4dcc69bce	0	negative	f	f	f	not_detected	not_detected	not_detected	not_detected	not_detected	not_detected		not_detected	not_detected	not_detected	not_detected	not_detected	not_detected	not_detected	not_detected	not_detected	not_detected	not_detected
462b288a6bef921	12	negative	f	f	f	not_detected	not_detected	not_detected	not_detected	not_detected	not_detected		not_detected	not_detected	not_detected	not_detected	not_detected	not_detected	not_detected	not_detected	not_detected	not_detected	not_detected
545f15b81881d51	9	positive	f	f	f	not_detected	not_detected	not_detected	not_detected	not_detected	not_detected		not_detected	not_detected	not_detected	not_detected	not_detected	not_detected	not_detected	not_detected	not_detected	not_detected	not_detected
d76a3c7db419a8a	1	negative	f	f	f	not_detected	not_detected	detected	not_detected	not_detected	not_detected		not_detected	not_detected	not_detected	not_detected	not_detected	not_detected	not_detected	not_detected	not_detected	not_detected	not_detected
815ffee52d7e1fd	2	negative	f	f	f	not_detected	not_detected	not_detected	not_detected	not_detected	not_detected		not_detected	not_detected	not_detected	not_detected	not_detected	not_detected	not_detected	not_detected	not_detected	not_detected	not_detected
42414fd31b3a8cc	0	negative	f	f	f	detected	not_detected	not_detected	not_detected	not_detected	detected		not_detected	not_detected	not_detected	not_detected	not_detected	not_detected	not_detected	not_detected	not_detected	not_detected	not_detected
266526e939f50b0	11	positive	f	f	f	not_detected	not_detected	not_detected	not_detected	not_detected	not_detected		not_detected	not_detected	not_detected	not_detected	not_detected	not_detected	not_detected	not_detected	not_detected	not_detected	not_detected
fef67aec5f4edc2	10	negative	f	f	f	not_detected	not_detected	not_detected	not_detected	not_detected	not_detected		not_detected	not_detected	not_detected	not_detected	not_detected	not_detected	not_detected	not_detected	not_detected	not_detected	not_detected
1aa108370c2d8c1	19	negative	f	f	f	not_detected	not_detected	not_detected	not_detected	not_detected	not_detected		not_detected	not_detected	not_detected	not_detected	not_detected	not_detected	not_detected	not_detected	not_detected	not_detected	not_detected
7f1725f354cb385	4	negative	f	f	f	not_detected	not_detected	not_detected	not_detected	not_detected	not_detected		not_detected	not_detected	not_detected	not_detected	not_detected	not_detected	not_detected	not_detected	not_detected	not_detected	not_detected
df4cc79caeca73f	16	negative	f	f	f	not_detected	not_detected	not_detected	not_detected	not_detected	not_detected		not_detected	not_detected	not_detected	not_detected	not_detected	not_detected	not_detected	not_detected	not_detected	not_detected	not_detected
bb128093b1977b4	16	negative	f	f	f	not_detected	not_detected	not_detected	not_detected	not_detected	not_detected		not_detected	not_detected	not_detected	not_detected	not_detected	not_detected	not_detected	not_detected	not_detected	not_detected	not_detected
4c106c4a9f4831a	17	negative	f	f	f	not_detected	not_detected	not_detected	not_detected	not_detected	detected		not_detected	not_detected	not_detected	not_detected	not_detected	not_detected	not_detected	not_detected	not_detected	not_detected	not_detected
c249477f6e4d71e	9	negative	f	f	f	not_detected	not_detected	not_detected	not_detected	not_detected	not_detected		not_detected	not_detected	not_detected	not_detected	not_detected	not_detected	not_detected	not_detected	not_detected	not_detected	not_detected
012c2d24344edf7	5	negative	f	f	f	not_detected	not_detected	not_detected	not_detected	not_detected	not_detected		not_detected	not_detected	not_detected	not_detected	not_detected	not_detected	not_detected	not_detected	not_detected	not_detected	not_detected
48dc94b66fcbee5	3	negative	f	f	f	not_detected	not_detected	detected	not_detected	not_detected	not_detected		not_detected	not_detected	not_detected	not_detected	not_detected	not_detected	not_detected	not_detected	not_detected	not_detected	not_detected
1e425501d7ff6b2	9	negative	f	f	f	not_detected	not_detected	not_detected	not_detected	not_detected	not_detected		not_detected	not_detected	not_detected	not_detected	not_detected	not_detected	not_detected	not_detected	not_detected	not_detected	not_detected
c760816c020185d	9	negative	f	f	f	not_detected	not_detected	not_detected	not_detected	not_detected	not_detected		not_detected	not_detected	not_detected	not_detected	not_detected	detected	not_detected	not_detected	not_detected	not_detected	not_detected
ffa9b70715b1e58	13	negative	f	f	f	not_detected	not_detected	not_detected	not_detected	not_detected	detected		not_detected	not_detected	detected	not_detected	not_detected	not_detected	not_detected	not_detected	not_detected	not_detected	not_detected
17a1a8ee842459a	3	negative	f	f	f	not_detected	not_detected	not_detected	not_detected	not_detected	not_detected		not_detected	not_detected	not_detected	not_detected	not_detected	not_detected	not_detected	not_detected	not_detected	not_detected	not_detected
ca9d4356f5af6f8	18	negative	f	f	f	not_detected	not_detected	not_detected	not_detected	not_detected	detected		not_detected	not_detected	not_detected	not_detected	not_detected	not_detected	not_detected	not_detected	not_detected	not_detected	not_detected
18b3d22b376ded3	9	negative	f	f	f	not_detected	not_detected	not_detected	not_detected	not_detected	not_detected		not_detected	not_detected	not_detected	not_detected	not_detected	not_detected	not_detected	detected	not_detected	not_detected	not_detected
40741a95b25ca0d	11	negative	f	f	f	not_detected	not_detected	not_detected	not_detected	not_detected	not_detected		not_detected	not_detected	not_detected	not_detected	not_detected	not_detected	not_detected	not_detected	not_detected	not_detected	not_detected
99070b10edd553f	8	negative	f	f	f	not_detected	not_detected	not_detected	not_detected	not_detected	not_detected		not_detected	not_detected	not_detected	not_detected	not_detected	not_detected	not_detected	not_detected	not_detected	not_detected	not_detected
970cac4c90c68b2	1	negative	f	f	f	not_detected	not_detected	detected	not_detected	not_detected	not_detected		not_detected	not_detected	detected	not_detected	not_detected	not_detected	not_detected	not_detected	not_detected	not_detected	not_detected
9c2265fc26e99b3	9	negative	f	f	f	not_detected	not_detected	not_detected	not_detected	not_detected	not_detected		not_detected	not_detected	not_detected	not_detected	not_detected	not_detected	not_detected	not_detected	not_detected	not_detected	not_detected
0c744649bbfd445	4	positive	f	f	f	not_detected	not_detected	not_detected	not_detected	not_detected	not_detected		not_detected	not_detected	not_detected	not_detected	not_detected	not_detected	not_detected	not_detected	not_detected	not_detected	not_detected
8d5d8d98749a856	4	negative	f	f	f	not_detected	not_detected	not_detected	not_detected	not_detected	detected		not_detected	not_detected	not_detected	not_detected	not_detected	not_detected	not_detected	not_detected	not_detected	not_detected	not_detected
c3ceb5f809f28e6	3	negative	f	f	f	not_detected	not_detected	not_detected	not_detected	not_detected	not_detected		not_detected	not_detected	not_detected	not_detected	not_detected	not_detected	not_detected	not_detected	not_detected	not_detected	not_detected
f4ed611d2e37519	14	negative	f	f	f	not_detected	not_detected	not_detected	not_detected	not_detected	detected		not_detected	not_detected	detected	not_detected	not_detected	not_detected	not_detected	not_detected	not_detected	not_detected	not_detected
55cf893d19b69ae	14	negative	f	f	f	not_detected	not_detected	not_detected	not_detected	not_detected	not_detected		not_detected	not_detected	not_detected	not_detected	not_detected	not_detected	not_detected	not_detected	not_detected	not_detected	not_detected
e08c02a2a54ba89	8	negative	f	f	f	not_detected	not_detected	not_detected	not_detected	not_detected	not_detected		not_detected	not_detected	not_detected	not_detected	not_detected	not_detected	not_detected	not_detected	not_detected	not_detected	not_detected
24cff95b4c6488c	0	negative	f	f	f	not_detected	not_detected	not_detected	not_detected	not_detected	not_detected		not_detected	not_detected	not_detected	not_detected	not_detected	not_detected	not_detected	detected	not_detected	not_detected	not_detected
73edb062debce45	16	positive	f	f	f	not_detected	not_detected	not_detected	not_detected	not_detected	not_detected		not_detected	not_detected	not_detected	not_detected	not_detected	not_detected	not_detected	not_detected	not_detected	not_detected	not_detected
a920c5ea1984357	13	negative	f	f	f	not_detected	detected	not_detected	not_detected	not_detected	not_detected		not_detected	not_detected	not_detected	not_detected	not_detected	not_detected	not_detected	detected	not_detected	not_detected	not_detected
56c2d960e8c9c85	18	positive	f	f	f	not_detected	not_detected	not_detected	not_detected	not_detected	not_detected		not_detected	not_detected	not_detected	not_detected	not_detected	not_detected	not_detected	not_detected	not_detected	not_detected	not_detected
6628411b99775e9	6	negative	f	f	f	not_detected	not_detected	not_detected	not_detected	not_detected	detected		not_detected	not_detected	not_detected	not_detected	not_detected	not_detected	not_detected	not_detected	not_detected	not_detected	not_detected
8a145e6923f219e	4	positive	f	f	f	not_detected	not_detected	not_detected	not_detected	not_detected	not_detected		not_detected	not_detected	not_detected	not_detected	not_detected	not_detected	not_detected	not_detected	not_detected	not_detected	not_detected
7512aa5800c046d	16	negative	f	f	f	not_detected	not_detected	not_detected	not_detected	not_detected	not_detected		not_detected	not_detected	not_detected	not_detected	not_detected	not_detected	not_detected	not_detected	not_detected	not_detected	not_detected
7d3a24591b5bd43	4	negative	f	f	f	not_detected	not_detected	not_detected	not_detected	not_detected	not_detected		not_detected	not_detected	not_detected	not_detected	not_detected	not_detected	not_detected	not_detected	not_detected	not_detected	not_detected
1ac5a750192c6c6	6	negative	f	f	f	not_detected	not_detected	not_detected	not_detected	not_detected	detected		not_detected	not_detected	not_detected	not_detected	not_detected	not_detected	not_detected	not_detected	not_detected	not_detected	not_detected
fd044e5149604bd	10	negative	f	t	f	not_detected	not_detected	not_detected	not_detected	not_detected	not_detected		not_detected	not_detected	not_detected	not_detected	not_detected	not_detected	not_detected	not_detected	not_detected	not_detected	not_detected
90b45da9af511df	19	negative	f	f	f	not_detected	not_detected	not_detected	not_detected	not_detected	not_detected		not_detected	not_detected	not_detected	not_detected	not_detected	not_detected	not_detected	not_detected	not_detected	not_detected	not_detected
15ba67814dfb591	9	negative	f	f	f	not_detected	not_detected	not_detected	not_detected	not_detected	detected		not_detected	not_detected	not_detected	not_detected	not_detected	not_detected	not_detected	not_detected	not_detected	not_detected	not_detected
fd44054b4168e33	7	positive	f	f	f	not_detected	not_detected	not_detected	not_detected	not_detected	not_detected		not_detected	not_detected	not_detected	not_detected	not_detected	not_detected	not_detected	not_detected	not_detected	not_detected	not_detected
58cb64a5ed6d8b2	7	negative	f	f	f	not_detected	not_detected	not_detected	not_detected	not_detected	detected		not_detected	not_detected	not_detected	not_detected	not_detected	not_detected	not_detected	not_detected	not_detected	not_detected	not_detected
5b426e3945f3cf0	11	negative	f	f	f	not_detected	not_detected	not_detected	not_detected	not_detected	detected		not_detected	not_detected	not_detected	not_detected	not_detected	not_detected	not_detected	not_detected	not_detected	not_detected	not_detected
44ae604d2fd93e5	4	negative	f	f	f	not_detected	not_detected	not_detected	not_detected	not_detected	not_detected		not_detected	not_detected	not_detected	not_detected	not_detected	not_detected	not_detected	not_detected	not_detected	not_detected	not_detected
94298a1f2a90c72	18	negative	f	f	f	not_detected	not_detected	not_detected	not_detected	not_detected	not_detected		not_detected	not_detected	not_detected	not_detected	not_detected	not_detected	not_detected	not_detected	not_detected	not_detected	not_detected
8bc35971aaa117e	0	negative	f	t	f	not_detected	not_detected	not_detected	not_detected	not_detected	detected		not_detected	not_detected	not_detected	not_detected	not_detected	not_detected	not_detected	not_detected	not_detected	not_detected	not_detected
bb928ee1fdf30f1	16	negative	f	f	f	not_detected	not_detected	not_detected	not_detected	not_detected	detected		not_detected	not_detected	not_detected	not_detected	not_detected	not_detected	not_detected	not_detected	not_detected	not_detected	not_detected
bd1ecd8bbe8f110	16	negative	f	f	f	not_detected	not_detected	not_detected	not_detected	not_detected	detected		not_detected	not_detected	not_detected	not_detected	not_detected	not_detected	not_detected	not_detected	not_detected	not_detected	not_detected
b8bf4c022a78ca9	6	negative	f	f	f	not_detected	not_detected	not_detected	not_detected	not_detected	detected		not_detected	not_detected	not_detected	not_detected	not_detected	not_detected	not_detected	not_detected	not_detected	not_detected	not_detected
19872635a10bcca	5	negative	f	f	f	not_detected	not_detected	not_detected	not_detected	not_detected	not_detected		not_detected	not_detected	not_detected	not_detected	not_detected	not_detected	not_detected	not_detected	not_detected	not_detected	not_detected
549b231591f213f	15	negative	f	f	f	not_detected	not_detected	not_detected	not_detected	not_detected	not_detected		not_detected	not_detected	not_detected	not_detected	not_detected	not_detected	not_detected	not_detected	not_detected	not_detected	not_detected
198e4366f29169a	19	negative	f	f	f	detected	not_detected	not_detected	not_detected	not_detected	not_detected		not_detected	not_detected	not_detected	not_detected	not_detected	not_detected	not_detected	not_detected	not_detected	not_detected	not_detected
c10ca5da4388aba	5	negative	f	f	f	not_detected	not_detected	not_detected	not_detected	not_detected	detected		not_detected	not_detected	not_detected	not_detected	not_detected	not_detected	not_detected	not_detected	not_detected	not_detected	not_detected
9d66270522da8d3	5	negative	f	f	f	not_detected	not_detected	not_detected	not_detected	not_detected	not_detected		not_detected	not_detected	not_detected	not_detected	not_detected	not_detected	not_detected	not_detected	not_detected	not_detected	not_detected
51171a14915c581	16	negative	f	f	f	not_detected	not_detected	not_detected	not_detected	not_detected	not_detected		not_detected	not_detected	not_detected	not_detected	not_detected	not_detected	not_detected	not_detected	not_detected	not_detected	not_detected
9a85dbe97dd683f	10	negative	f	f	f	not_detected	not_detected	not_detected	not_detected	not_detected	not_detected		not_detected	not_detected	not_detected	not_detected	not_detected	not_detected	not_detected	not_detected	not_detected	not_detected	not_detected
916700f713c0526	13	negative	f	f	f	not_detected	not_detected	not_detected	not_detected	not_detected	not_detected		not_detected	not_detected	not_detected	not_detected	not_detected	not_detected	not_detected	not_detected	not_detected	not_detected	not_detected
fa7d86dee13d173	1	negative	f	t	f	not_detected	not_detected	detected	not_detected	not_detected	not_detected		not_detected	not_detected	not_detected	not_detected	not_detected	not_detected	not_detected	not_detected	not_detected	not_detected	not_detected
1bbf1986b287051	9	negative	f	f	f	not_detected	not_detected	not_detected	not_detected	not_detected	not_detected		not_detected	not_detected	not_detected	not_detected	not_detected	not_detected	not_detected	not_detected	not_detected	not_detected	not_detected
97af7751a7f14ab	18	negative	t	f	f	not_detected	not_detected	not_detected	not_detected	not_detected	not_detected		not_detected	not_detected	not_detected	not_detected	not_detected	not_detected	not_detected	not_detected	not_detected	detected	not_detected
15e4995f7884674	11	negative	f	f	f	not_detected	not_detected	not_detected	not_detected	not_detected	not_detected		not_detected	not_detected	not_detected	not_detected	not_detected	not_detected	not_detected	detected	not_detected	not_detected	not_detected
7db88bf92c641e4	11	negative	f	f	f	not_detected	not_detected	not_detected	not_detected	not_detected	not_detected		detected	not_detected	not_detected	not_detected	not_detected	not_detected	not_detected	not_detected	not_detected	not_detected	not_detected
14948b560a25d3c	1	negative	f	f	f	not_detected	not_detected	not_detected	not_detected	not_detected	not_detected		not_detected	not_detected	not_detected	not_detected	not_detected	not_detected	not_detected	not_detected	not_detected	not_detected	not_detected
55c6ed0eccb94cb	4	negative	f	f	f	not_detected	not_detected	not_detected	not_detected	not_detected	detected		not_detected	not_detected	not_detected	not_detected	not_detected	not_detected	not_detected	not_detected	not_detected	not_detected	not_detected
f1fa365c41b1f4c	14	negative	f	f	f	not_detected	not_detected	not_detected	not_detected	not_detected	not_detected		not_detected	not_detected	not_detected	not_detected	not_detected	not_detected	not_detected	not_detected	not_detected	not_detected	not_detected
c9234d0c27b2e7f	16	negative	f	f	f	not_detected	not_detected	not_detected	not_detected	not_detected	detected		not_detected	not_detected	not_detected	not_detected	not_detected	not_detected	not_detected	not_detected	not_detected	not_detected	not_detected
a027e45b25b31f2	19	negative	f	f	f	not_detected	not_detected	not_detected	not_detected	not_detected	not_detected		not_detected	not_detected	not_detected	not_detected	not_detected	not_detected	not_detected	not_detected	not_detected	not_detected	not_detected
a903fca97d2150f	18	negative	f	f	f	not_detected	not_detected	not_detected	not_detected	not_detected	detected		not_detected	not_detected	not_detected	not_detected	not_detected	not_detected	not_detected	not_detected	not_detected	not_detected	not_detected
1090a9bdc137a75	13	negative	f	f	f	not_detected	not_detected	not_detected	not_detected	not_detected	not_detected		not_detected	not_detected	not_detected	not_detected	not_detected	not_detected	not_detected	not_detected	not_detected	not_detected	not_detected
ed7966a747ac4b8	6	negative	f	f	f	not_detected	not_detected	not_detected	not_detected	not_detected	not_detected		not_detected	not_detected	not_detected	not_detected	not_detected	not_detected	not_detected	not_detected	detected	not_detected	not_detected
33597946779fac3	2	negative	f	f	f	not_detected	not_detected	detected	not_detected	not_detected	not_detected		not_detected	not_detected	not_detected	not_detected	not_detected	not_detected	not_detected	not_detected	not_detected	not_detected	not_detected
461a5a80fad4e8b	9	negative	f	f	f	not_detected	not_detected	not_detected	not_detected	not_detected	not_detected		not_detected	not_detected	not_detected	not_detected	not_detected	not_detected	not_detected	not_detected	not_detected	not_detected	not_detected
3258aa2fc28fab4	18	negative	f	f	f	not_detected	not_detected	not_detected	not_detected	detected	not_detected		not_detected	not_detected	not_detected	not_detected	not_detected	not_detected	not_detected	not_detected	not_detected	not_detected	not_detected
7eb604d11d866af	7	negative	f	f	f	not_detected	not_detected	not_detected	not_detected	not_detected	not_detected		not_detected	not_detected	not_detected	not_detected	not_detected	not_detected	not_detected	not_detected	not_detected	not_detected	not_detected
d428d69a42fcbce	17	negative	f	f	f	not_detected	not_detected	not_detected	not_detected	not_detected	not_detected		not_detected	not_detected	not_detected	not_detected	not_detected	not_detected	not_detected	not_detected	not_detected	not_detected	not_detected
4e7cf6027875d10	1	negative	f	f	f	not_detected	not_detected	detected	not_detected	not_detected	not_detected		not_detected	not_detected	not_detected	not_detected	not_detected	not_detected	not_detected	not_detected	not_detected	not_detected	not_detected
f91bd5fa1382881	11	negative	f	f	f	not_detected	not_detected	not_detected	not_detected	not_detected	not_detected		not_detected	not_detected	not_detected	not_detected	not_detected	not_detected	not_detected	not_detected	not_detected	not_detected	not_detected
45adfe0e6ff6957	17	negative	f	f	f	not_detected	not_detected	not_detected	not_detected	not_detected	not_detected		not_detected	not_detected	not_detected	not_detected	not_detected	not_detected	not_detected	not_detected	not_detected	not_detected	not_detected
9823a46a26de926	17	negative	f	f	f	not_detected	not_detected	not_detected	not_detected	not_detected	not_detected		not_detected	not_detected	not_detected	not_detected	not_detected	not_detected	not_detected	not_detected	not_detected	not_detected	not_detected
5d2323f20198052	15	negative	f	f	f	not_detected	not_detected	not_detected	not_detected	not_detected	not_detected		not_detected	not_detected	not_detected	not_detected	detected	not_detected	not_detected	not_detected	not_detected	not_detected	not_detected
c0ffb50501ec3b3	13	negative	f	f	f	not_detected	detected	not_detected	not_detected	not_detected	not_detected		not_detected	not_detected	not_detected	not_detected	not_detected	not_detected	not_detected	not_detected	not_detected	not_detected	not_detected
96f7d4f78d28174	2	negative	f	f	f	not_detected	not_detected	not_detected	not_detected	not_detected	not_detected		not_detected	not_detected	not_detected	not_detected	not_detected	not_detected	not_detected	not_detected	not_detected	not_detected	not_detected
aa0df1b06806e17	16	negative	f	f	f	not_detected	not_detected	not_detected	not_detected	not_detected	not_detected		not_detected	not_detected	not_detected	not_detected	not_detected	not_detected	not_detected	not_detected	not_detected	not_detected	not_detected
231ab0ac1d8c44c	0	negative	f	f	f	not_detected	not_detected	not_detected	not_detected	not_detected	detected		not_detected	not_detected	not_detected	not_detected	not_detected	not_detected	not_detected	not_detected	not_detected	not_detected	not_detected
d6730d21219aae6	18	negative	f	f	f	not_detected	not_detected	not_detected	not_detected	detected	detected		not_detected	not_detected	not_detected	not_detected	not_detected	not_detected	not_detected	not_detected	not_detected	not_detected	not_detected
cb18ff22d6a235a	18	negative	f	f	f	not_detected	not_detected	not_detected	not_detected	detected	detected		not_detected	not_detected	not_detected	not_detected	not_detected	not_detected	not_detected	not_detected	not_detected	not_detected	not_detected
011c10e0b36d186	14	negative	f	f	f	not_detected	not_detected	not_detected	not_detected	detected	not_detected		not_detected	not_detected	not_detected	not_detected	not_detected	not_detected	not_detected	not_detected	not_detected	not_detected	not_detected
82adec64ab364aa	14	negative	t	f	f	not_detected	not_detected	not_detected	not_detected	not_detected	not_detected		not_detected	not_detected	not_detected	not_detected	not_detected	not_detected	not_detected	not_detected	not_detected	not_detected	not_detected
e97b2299ebfe680	5	negative	f	f	f	not_detected	not_detected	not_detected	not_detected	not_detected	detected		not_detected	not_detected	not_detected	not_detected	not_detected	not_detected	not_detected	not_detected	not_detected	not_detected	not_detected
76b8eb4801c7477	13	negative	f	f	f	not_detected	not_detected	not_detected	not_detected	not_detected	not_detected		not_detected	not_detected	not_detected	not_detected	not_detected	not_detected	not_detected	not_detected	not_detected	not_detected	not_detected
aa6e08e2b5f60f0	10	negative	f	f	f	not_detected	not_detected	not_detected	not_detected	not_detected	not_detected		not_detected	not_detected	not_detected	not_detected	not_detected	not_detected	not_detected	not_detected	not_detected	not_detected	not_detected
27c5e15554ee0f5	19	negative	f	f	f	not_detected	not_detected	not_detected	not_detected	not_detected	detected		not_detected	not_detected	not_detected	not_detected	not_detected	not_detected	not_detected	not_detected	not_detected	not_detected	not_detected
83bec24e7854748	19	negative	f	f	f	not_detected	not_detected	not_detected	not_detected	not_detected	detected		not_detected	not_detected	not_detected	not_detected	not_detected	not_detected	not_detected	not_detected	not_detected	not_detected	not_detected
e4fed84645c540e	6	negative	f	f	f	not_detected	not_detected	not_detected	not_detected	not_detected	detected		not_detected	not_detected	not_detected	not_detected	not_detected	not_detected	not_detected	not_detected	not_detected	not_detected	not_detected
6de4978340eab04	19	negative	f	f	f	not_detected	not_detected	not_detected	not_detected	not_detected	not_detected		not_detected	not_detected	not_detected	not_detected	not_detected	not_detected	not_detected	not_detected	not_detected	not_detected	not_detected
f8bfc86d50b3333	14	negative	f	f	f	not_detected	not_detected	not_detected	not_detected	not_detected	detected		not_detected	not_detected	not_detected	not_detected	not_detected	not_detected	not_detected	not_detected	not_detected	not_detected	not_detected
f3f71ca05b07798	11	negative	f	f	f	not_detected	not_detected	not_detected	not_detected	not_detected	not_detected		not_detected	not_detected	not_detected	not_detected	not_detected	not_detected	not_detected	not_detected	not_detected	not_detected	not_detected
df9329d788b30af	13	negative	f	f	f	not_detected	not_detected	not_detected	not_detected	not_detected	detected		not_detected	not_detected	not_detected	not_detected	not_detected	not_detected	not_detected	not_detected	not_detected	not_detected	not_detected
e9749281211222d	1	negative	f	f	f	not_detected	not_detected	not_detected	not_detected	not_detected	detected		not_detected	not_detected	not_detected	not_detected	not_detected	not_detected	not_detected	not_detected	not_detected	not_detected	not_detected
c422689b8d2265b	16	negative	f	f	f	not_detected	not_detected	not_detected	not_detected	not_detected	not_detected		not_detected	not_detected	not_detected	not_detected	not_detected	not_detected	not_detected	not_detected	not_detected	not_detected	not_detected
713930ad32682e9	14	negative	f	f	f	not_detected	not_detected	not_detected	not_detected	not_detected	not_detected		not_detected	not_detected	not_detected	not_detected	not_detected	not_detected	not_detected	not_detected	not_detected	not_detected	not_detected
2093642c26ad319	0	negative	f	f	f	not_detected	not_detected	not_detected	not_detected	not_detected	detected		not_detected	not_detected	not_detected	not_detected	not_detected	not_detected	not_detected	not_detected	not_detected	not_detected	not_detected
511de5cd2bb4f4b	9	negative	f	f	f	not_detected	not_detected	not_detected	not_detected	not_detected	not_detected		not_detected	not_detected	not_detected	not_detected	not_detected	not_detected	not_detected	not_detected	not_detected	not_detected	not_detected
312333bb0df530f	5	negative	t	f	f	not_detected	not_detected	not_detected	not_detected	not_detected	not_detected		not_detected	not_detected	not_detected	not_detected	not_detected	not_detected	not_detected	not_detected	not_detected	not_detected	not_detected
34d587de8f1546a	12	negative	f	f	f	not_detected	not_detected	not_detected	not_detected	not_detected	not_detected		not_detected	not_detected	not_detected	not_detected	not_detected	not_detected	not_detected	not_detected	not_detected	not_detected	not_detected
c87ce2a36b3693e	19	positive	f	f	f	not_detected	not_detected	not_detected	not_detected	not_detected	not_detected		not_detected	not_detected	not_detected	not_detected	not_detected	not_detected	not_detected	not_detected	not_detected	not_detected	not_detected
07acea38dfcd1c4	17	negative	f	f	f	not_detected	not_detected	not_detected	not_detected	not_detected	not_detected		not_detected	not_detected	not_detected	not_detected	not_detected	not_detected	not_detected	not_detected	not_detected	not_detected	not_detected
2936a741c8cb73a	7	negative	f	f	f	not_detected	not_detected	not_detected	not_detected	not_detected	not_detected		not_detected	not_detected	not_detected	not_detected	not_detected	not_detected	not_detected	not_detected	not_detected	not_detected	not_detected
79bb0e33979d10c	6	negative	f	f	f	not_detected	not_detected	detected	not_detected	not_detected	not_detected		not_detected	not_detected	not_detected	not_detected	not_detected	not_detected	not_detected	not_detected	not_detected	not_detected	not_detected
828ca3136315977	9	negative	f	f	f	not_detected	not_detected	not_detected	not_detected	detected	not_detected		not_detected	not_detected	not_detected	not_detected	not_detected	not_detected	not_detected	not_detected	not_detected	not_detected	not_detected
1fb83a73999bcab	19	positive	t	f	f	not_detected	not_detected	not_detected	not_detected	not_detected	not_detected		not_detected	not_detected	not_detected	not_detected	not_detected	not_detected	not_detected	not_detected	not_detected	not_detected	not_detected
ceb711cb129b5f0	7	positive	f	f	f	not_detected	not_detected	not_detected	not_detected	not_detected	detected		not_detected	not_detected	not_detected	not_detected	not_detected	not_detected	not_detected	not_detected	not_detected	not_detected	not_detected
d6ead46ceb71796	15	negative	f	f	f	not_detected	not_detected	not_detected	not_detected	not_detected	not_detected		not_detected	not_detected	not_detected	not_detected	not_detected	not_detected	not_detected	not_detected	not_detected	not_detected	not_detected
c315292227a4f16	6	negative	f	f	f	not_detected	not_detected	not_detected	not_detected	not_detected	not_detected		not_detected	not_detected	not_detected	not_detected	not_detected	not_detected	not_detected	not_detected	not_detected	not_detected	not_detected
fc2171b257cba6e	17	negative	f	f	f	not_detected	not_detected	not_detected	not_detected	not_detected	detected		not_detected	not_detected	not_detected	not_detected	not_detected	not_detected	not_detected	not_detected	not_detected	not_detected	not_detected
5bfbcb1a13a6c45	18	negative	f	f	f	not_detected	not_detected	not_detected	not_detected	not_detected	not_detected		not_detected	not_detected	not_detected	not_detected	not_detected	not_detected	not_detected	not_detected	not_detected	not_detected	not_detected
1b900a670f39b1a	4	negative	f	f	f	not_detected	not_detected	not_detected	not_detected	not_detected	not_detected		not_detected	not_detected	not_detected	not_detected	not_detected	not_detected	not_detected	not_detected	not_detected	not_detected	not_detected
eb9e9330d2442c3	4	negative	f	f	f	not_detected	not_detected	not_detected	not_detected	not_detected	detected		not_detected	not_detected	not_detected	not_detected	not_detected	not_detected	not_detected	not_detected	not_detected	not_detected	not_detected
858f4eacd1eef8e	15	positive	f	f	f	not_detected	not_detected	not_detected	not_detected	not_detected	not_detected		not_detected	not_detected	not_detected	not_detected	not_detected	not_detected	not_detected	not_detected	not_detected	not_detected	not_detected
d6b17d72ca0e8fc	4	negative	f	f	f	not_detected	not_detected	detected	not_detected	not_detected	not_detected		not_detected	not_detected	not_detected	not_detected	not_detected	not_detected	not_detected	not_detected	not_detected	not_detected	not_detected
d01f27cc78b331e	7	negative	f	f	f	not_detected	not_detected	not_detected	not_detected	not_detected	not_detected		not_detected	not_detected	not_detected	not_detected	not_detected	not_detected	not_detected	not_detected	not_detected	not_detected	not_detected
dbca19777e00c8a	17	positive	f	f	f	not_detected	not_detected	not_detected	not_detected	not_detected	not_detected		not_detected	not_detected	not_detected	not_detected	not_detected	not_detected	not_detected	not_detected	not_detected	not_detected	not_detected
e91e2c881463a31	14	negative	f	f	f	not_detected	not_detected	not_detected	not_detected	not_detected	not_detected		not_detected	not_detected	not_detected	not_detected	not_detected	not_detected	not_detected	not_detected	not_detected	not_detected	not_detected
ec829cf369669d7	5	negative	f	f	f	not_detected	not_detected	not_detected	not_detected	not_detected	not_detected		not_detected	not_detected	not_detected	not_detected	not_detected	not_detected	not_detected	not_detected	not_detected	not_detected	not_detected
35ab63001af0d45	4	negative	f	f	f	not_detected	not_detected	not_detected	not_detected	not_detected	detected		not_detected	not_detected	not_detected	not_detected	not_detected	not_detected	not_detected	not_detected	not_detected	not_detected	not_detected
e2205d15250a321	17	positive	t	f	f	not_detected	not_detected	not_detected	not_detected	not_detected	not_detected		not_detected	not_detected	not_detected	not_detected	not_detected	not_detected	not_detected	not_detected	not_detected	not_detected	not_detected
de4078f8cf5934d	0	negative	f	f	f	not_detected	not_detected	not_detected	not_detected	not_detected	detected		not_detected	not_detected	not_detected	not_detected	not_detected	not_detected	not_detected	not_detected	not_detected	not_detected	not_detected
6345053242dd4e8	10	positive	f	f	f	not_detected	not_detected	not_detected	not_detected	not_detected	not_detected		not_detected	not_detected	not_detected	not_detected	not_detected	not_detected	not_detected	not_detected	not_detected	not_detected	not_detected
0d6b8ad2ea31184	8	negative	t	f	f	not_detected	not_detected	not_detected	not_detected	not_detected	not_detected		not_detected	not_detected	not_detected	not_detected	not_detected	not_detected	not_detected	not_detected	not_detected	not_detected	not_detected
0502def18bdfe50	12	positive	f	t	f	not_detected	not_detected	not_detected	not_detected	not_detected	not_detected		not_detected	not_detected	not_detected	not_detected	not_detected	not_detected	not_detected	not_detected	not_detected	not_detected	not_detected
b990fddf0327c95	12	negative	f	f	f	not_detected	not_detected	not_detected	not_detected	not_detected	not_detected		not_detected	not_detected	not_detected	not_detected	not_detected	not_detected	not_detected	detected	not_detected	not_detected	not_detected
fd321300ed934e6	9	negative	f	f	f	not_detected	not_detected	not_detected	not_detected	not_detected	not_detected		not_detected	not_detected	not_detected	not_detected	not_detected	not_detected	not_detected	not_detected	not_detected	not_detected	not_detected
081853f63f84af3	15	negative	f	f	f	not_detected	not_detected	not_detected	not_detected	not_detected	not_detected		not_detected	not_detected	not_detected	not_detected	not_detected	not_detected	not_detected	detected	not_detected	not_detected	not_detected
402b52568c2453b	10	negative	f	f	f	not_detected	not_detected	not_detected	not_detected	detected	not_detected		not_detected	not_detected	not_detected	not_detected	not_detected	not_detected	not_detected	not_detected	not_detected	not_detected	not_detected
44ceecd0b4b92f5	15	negative	f	t	f	not_detected	not_detected	not_detected	not_detected	not_detected	not_detected		not_detected	not_detected	not_detected	not_detected	not_detected	not_detected	not_detected	not_detected	not_detected	not_detected	not_detected
02980741433d5e3	2	negative	f	f	f	not_detected	not_detected	detected	not_detected	not_detected	not_detected		not_detected	not_detected	not_detected	not_detected	not_detected	not_detected	not_detected	not_detected	not_detected	not_detected	not_detected
c8b67a6b042b568	10	negative	f	f	f	not_detected	not_detected	not_detected	not_detected	not_detected	not_detected		not_detected	not_detected	not_detected	not_detected	not_detected	not_detected	not_detected	not_detected	not_detected	not_detected	not_detected
3675cbec5920825	12	negative	f	f	f	not_detected	not_detected	not_detected	not_detected	not_detected	not_detected		not_detected	not_detected	not_detected	not_detected	not_detected	not_detected	not_detected	not_detected	not_detected	not_detected	not_detected
d1783460acf4e2f	1	negative	f	f	f	not_detected	not_detected	not_detected	not_detected	detected	not_detected		not_detected	not_detected	not_detected	not_detected	not_detected	not_detected	not_detected	not_detected	not_detected	not_detected	not_detected
612e6d2ec58a490	6	negative	f	f	f	not_detected	not_detected	not_detected	not_detected	not_detected	detected		not_detected	not_detected	not_detected	not_detected	not_detected	not_detected	not_detected	not_detected	not_detected	not_detected	not_detected
b726ab4c2858630	6	negative	f	f	f	not_detected	detected	not_detected	not_detected	not_detected	not_detected		not_detected	not_detected	not_detected	not_detected	not_detected	not_detected	not_detected	detected	not_detected	not_detected	not_detected
abd744b6061f029	5	negative	f	f	f	not_detected	not_detected	detected	not_detected	not_detected	not_detected		not_detected	not_detected	not_detected	not_detected	not_detected	not_detected	not_detected	not_detected	not_detected	not_detected	not_detected
c2d7ec21625fe45	14	negative	t	f	f	not_detected	not_detected	not_detected	not_detected	not_detected	detected		not_detected	not_detected	not_detected	not_detected	not_detected	not_detected	not_detected	not_detected	not_detected	not_detected	not_detected
26ec775515ddd3b	0	negative	f	f	f	detected	not_detected	not_detected	not_detected	not_detected	not_detected		not_detected	not_detected	not_detected	not_detected	not_detected	not_detected	not_detected	not_detected	not_detected	not_detected	not_detected
1077fbad26e5e3c	4	negative	f	f	f	not_detected	not_detected	not_detected	not_detected	not_detected	not_detected		not_detected	not_detected	not_detected	not_detected	not_detected	not_detected	not_detected	not_detected	not_detected	not_detected	not_detected
33bbe2fb8df7a5b	0	negative	f	f	t	detected	not_detected	not_detected	not_detected	not_detected	not_detected		not_detected	not_detected	not_detected	not_detected	not_detected	not_detected	not_detected	not_detected	not_detected	not_detected	not_detected
6a8d40ea05031e8	18	negative	f	f	t	not_detected	not_detected	not_detected	not_detected	not_detected	not_detected		not_detected	not_detected	not_detected	not_detected	not_detected	not_detected	not_detected	not_detected	not_detected	not_detected	not_detected
b388e20effbbf0b	18	positive	f	f	f	not_detected	not_detected	not_detected	not_detected	not_detected	not_detected		not_detected	not_detected	not_detected	not_detected	not_detected	not_detected	not_detected	not_detected	not_detected	not_detected	not_detected
6fe945a69b8383f	3	negative	f	f	f	not_detected	not_detected	not_detected	not_detected	not_detected	not_detected		not_detected	not_detected	not_detected	not_detected	not_detected	not_detected	not_detected	not_detected	not_detected	not_detected	not_detected
cf8791f5ce62353	11	negative	f	f	f	not_detected	not_detected	not_detected	not_detected	not_detected	detected		not_detected	not_detected	not_detected	not_detected	not_detected	not_detected	not_detected	not_detected	not_detected	not_detected	not_detected
800c0977488a62c	6	negative	f	f	f	not_detected	not_detected	not_detected	not_detected	not_detected	not_detected		not_detected	not_detected	not_detected	not_detected	not_detected	not_detected	not_detected	not_detected	not_detected	not_detected	not_detected
9219959485836f0	0	negative	f	f	f	not_detected	detected	not_detected	not_detected	not_detected	not_detected		not_detected	not_detected	not_detected	not_detected	not_detected	not_detected	not_detected	detected	not_detected	not_detected	not_detected
5cfd523bd80edd9	0	negative	f	f	f	not_detected	not_detected	not_detected	not_detected	not_detected	detected		not_detected	not_detected	not_detected	not_detected	not_detected	not_detected	not_detected	not_detected	not_detected	not_detected	not_detected
493f008e500dcc5	11	negative	f	f	f	not_detected	not_detected	not_detected	not_detected	not_detected	detected		not_detected	not_detected	not_detected	not_detected	not_detected	not_detected	not_detected	not_detected	not_detected	not_detected	not_detected
1ba220c46215768	0	negative	f	f	f	detected	not_detected	not_detected	not_detected	not_detected	detected		not_detected	not_detected	not_detected	not_detected	not_detected	not_detected	not_detected	not_detected	not_detected	not_detected	not_detected
20944ad2622ceb4	3	negative	f	f	f	not_detected	not_detected	not_detected	not_detected	not_detected	not_detected		not_detected	not_detected	not_detected	not_detected	not_detected	not_detected	not_detected	not_detected	not_detected	not_detected	not_detected
af70f754cf61d5d	16	negative	f	f	f	not_detected	not_detected	not_detected	not_detected	not_detected	detected		not_detected	not_detected	not_detected	not_detected	not_detected	not_detected	not_detected	not_detected	not_detected	not_detected	not_detected
65f292b139052e4	19	negative	f	f	f	not_detected	not_detected	detected	not_detected	not_detected	not_detected		not_detected	not_detected	not_detected	not_detected	not_detected	not_detected	not_detected	not_detected	not_detected	not_detected	not_detected
35c9659c7a3be84	11	positive	f	f	f	not_detected	not_detected	not_detected	not_detected	not_detected	not_detected		not_detected	not_detected	not_detected	not_detected	not_detected	not_detected	not_detected	not_detected	not_detected	not_detected	not_detected
dec240cfd363661	17	negative	f	f	f	not_detected	not_detected	not_detected	not_detected	not_detected	detected		not_detected	not_detected	not_detected	not_detected	not_detected	not_detected	not_detected	not_detected	not_detected	not_detected	not_detected
8703ab889ff9c43	5	negative	f	f	f	not_detected	not_detected	not_detected	not_detected	not_detected	not_detected		not_detected	not_detected	not_detected	not_detected	not_detected	not_detected	not_detected	not_detected	not_detected	not_detected	not_detected
bbb7d4022b013c6	17	negative	f	f	f	not_detected	not_detected	not_detected	not_detected	not_detected	not_detected		not_detected	not_detected	not_detected	not_detected	not_detected	not_detected	not_detected	not_detected	not_detected	not_detected	not_detected
062808aacc476ba	6	negative	f	f	f	not_detected	not_detected	not_detected	not_detected	not_detected	detected		not_detected	not_detected	not_detected	not_detected	not_detected	detected	not_detected	not_detected	not_detected	not_detected	not_detected
1392791180b2b03	10	negative	f	f	f	not_detected	not_detected	not_detected	not_detected	not_detected	not_detected		not_detected	not_detected	not_detected	not_detected	not_detected	not_detected	not_detected	detected	not_detected	not_detected	not_detected
a59e12575be8d17	7	negative	f	f	f	not_detected	not_detected	not_detected	not_detected	not_detected	not_detected		not_detected	not_detected	not_detected	not_detected	not_detected	not_detected	not_detected	not_detected	not_detected	not_detected	not_detected
115e4792196abf3	4	negative	f	f	f	not_detected	not_detected	not_detected	not_detected	not_detected	not_detected		not_detected	not_detected	not_detected	not_detected	not_detected	not_detected	not_detected	not_detected	not_detected	not_detected	not_detected
c4763ba49298f25	0	negative	f	f	t	not_detected	not_detected	not_detected	not_detected	not_detected	detected		not_detected	not_detected	not_detected	not_detected	not_detected	not_detected	not_detected	not_detected	not_detected	not_detected	not_detected
a9913e8be6410bd	0	negative	f	f	f	not_detected	not_detected	not_detected	not_detected	not_detected	detected		not_detected	not_detected	not_detected	not_detected	not_detected	not_detected	not_detected	not_detected	not_detected	not_detected	not_detected
a8fdfcf1ee5ed62	17	positive	t	f	f	not_detected	not_detected	not_detected	not_detected	not_detected	not_detected		not_detected	not_detected	not_detected	not_detected	not_detected	not_detected	not_detected	not_detected	not_detected	not_detected	not_detected
17319c86ff7db04	18	positive	f	f	f	not_detected	not_detected	not_detected	not_detected	not_detected	not_detected		not_detected	not_detected	not_detected	not_detected	not_detected	not_detected	not_detected	not_detected	not_detected	not_detected	not_detected
492a6d84003b7fb	7	positive	f	f	f	not_detected	not_detected	not_detected	not_detected	not_detected	detected		not_detected	not_detected	not_detected	not_detected	not_detected	not_detected	not_detected	not_detected	not_detected	not_detected	not_detected
53d44a997991d9c	0	negative	f	f	f	not_detected	not_detected	not_detected	not_detected	not_detected	detected		not_detected	not_detected	not_detected	not_detected	not_detected	not_detected	not_detected	not_detected	not_detected	not_detected	not_detected
d3c5b9b2b3360a1	13	negative	f	f	f	not_detected	not_detected	not_detected	not_detected	not_detected	detected		not_detected	not_detected	not_detected	not_detected	not_detected	not_detected	not_detected	not_detected	not_detected	not_detected	not_detected
635a71206a34d3e	11	negative	f	f	f	not_detected	not_detected	not_detected	not_detected	not_detected	detected		not_detected	not_detected	not_detected	not_detected	not_detected	not_detected	not_detected	not_detected	not_detected	not_detected	not_detected
93fa4b2c164f524	1	negative	f	f	f	not_detected	detected	not_detected	not_detected	not_detected	not_detected		not_detected	not_detected	not_detected	not_detected	not_detected	not_detected	not_detected	detected	not_detected	not_detected	not_detected
317bff52ff1d979	13	negative	f	f	f	not_detected	not_detected	not_detected	not_detected	not_detected	detected		not_detected	not_detected	not_detected	not_detected	not_detected	not_detected	not_detected	not_detected	not_detected	not_detected	not_detected
039227fa5739595	11	negative	f	f	f	not_detected	not_detected	not_detected	not_detected	not_detected	not_detected		not_detected	not_detected	not_detected	not_detected	not_detected	not_detected	not_detected	not_detected	not_detected	not_detected	not_detected
f9014a2fb179b1b	9	negative	f	f	f	not_detected	not_detected	not_detected	not_detected	not_detected	not_detected		not_detected	not_detected	not_detected	not_detected	not_detected	not_detected	not_detected	not_detected	not_detected	not_detected	not_detected
e1a89c38f5d72e4	14	negative	f	f	f	not_detected	not_detected	not_detected	not_detected	not_detected	detected		not_detected	not_detected	not_detected	not_detected	not_detected	not_detected	not_detected	not_detected	not_detected	not_detected	not_detected
a3d5eb16182f407	6	negative	f	f	f	not_detected	not_detected	not_detected	not_detected	not_detected	not_detected		not_detected	not_detected	not_detected	not_detected	not_detected	not_detected	not_detected	not_detected	not_detected	not_detected	not_detected
50a1da316f116e0	9	negative	f	f	f	not_detected	detected	not_detected	not_detected	not_detected	not_detected		not_detected	not_detected	not_detected	not_detected	not_detected	not_detected	not_detected	detected	not_detected	not_detected	not_detected
c7e30552d4d2d91	9	negative	f	f	f	not_detected	not_detected	not_detected	not_detected	not_detected	not_detected		not_detected	not_detected	not_detected	not_detected	not_detected	not_detected	not_detected	not_detected	not_detected	not_detected	not_detected
b4196d59a26d7cd	19	negative	f	f	f	not_detected	not_detected	not_detected	not_detected	not_detected	not_detected		not_detected	not_detected	not_detected	not_detected	not_detected	not_detected	not_detected	not_detected	not_detected	not_detected	not_detected
4aa47cba0ffb264	2	negative	f	f	f	not_detected	not_detected	not_detected	not_detected	not_detected	detected		not_detected	not_detected	not_detected	not_detected	not_detected	not_detected	not_detected	not_detected	not_detected	not_detected	not_detected
6961a8d195ba42a	0	negative	f	f	f	not_detected	not_detected	not_detected	not_detected	not_detected	detected		not_detected	not_detected	not_detected	not_detected	not_detected	not_detected	not_detected	not_detected	not_detected	not_detected	not_detected
4394012a24db034	8	positive	f	f	f	not_detected	not_detected	not_detected	not_detected	not_detected	not_detected		not_detected	not_detected	not_detected	not_detected	not_detected	not_detected	not_detected	not_detected	not_detected	not_detected	not_detected
cfb5af14524494d	15	negative	f	f	f	not_detected	not_detected	not_detected	not_detected	not_detected	not_detected		not_detected	not_detected	not_detected	not_detected	not_detected	not_detected	not_detected	not_detected	not_detected	not_detected	not_detected
00a0e3d20aa7f9c	15	negative	f	f	f	not_detected	not_detected	not_detected	not_detected	not_detected	not_detected		not_detected	not_detected	not_detected	not_detected	not_detected	not_detected	not_detected	not_detected	not_detected	not_detected	not_detected
d455d4de85947a8	2	negative	f	f	f	not_detected	not_detected	not_detected	not_detected	not_detected	not_detected		not_detected	not_detected	not_detected	not_detected	not_detected	not_detected	not_detected	not_detected	not_detected	not_detected	not_detected
69a17e54cbcf675	2	negative	f	f	f	not_detected	not_detected	not_detected	not_detected	not_detected	detected		not_detected	not_detected	not_detected	not_detected	not_detected	not_detected	not_detected	not_detected	not_detected	not_detected	not_detected
f9121d7216826da	18	negative	t	f	f	not_detected	not_detected	not_detected	not_detected	not_detected	not_detected		not_detected	not_detected	not_detected	not_detected	not_detected	not_detected	not_detected	not_detected	not_detected	not_detected	not_detected
c09dd2971cb6903	2	negative	t	f	f	not_detected	not_detected	not_detected	not_detected	not_detected	not_detected		not_detected	not_detected	not_detected	not_detected	not_detected	not_detected	not_detected	not_detected	not_detected	not_detected	not_detected
89fbf544d6a3bb6	10	negative	f	f	f	not_detected	not_detected	not_detected	not_detected	not_detected	not_detected		not_detected	not_detected	not_detected	not_detected	not_detected	not_detected	not_detected	not_detected	not_detected	not_detected	not_detected
9b5b8a181eccb38	2	negative	f	f	f	not_detected	not_detected	not_detected	not_detected	not_detected	detected		not_detected	not_detected	not_detected	not_detected	not_detected	not_detected	not_detected	not_detected	not_detected	not_detected	not_detected
89e7eaba6454bd6	19	negative	f	f	f	not_detected	detected	not_detected	not_detected	not_detected	not_detected		not_detected	not_detected	not_detected	not_detected	not_detected	not_detected	not_detected	not_detected	not_detected	not_detected	not_detected
c9030e3b326205b	0	negative	f	f	f	not_detected	not_detected	not_detected	not_detected	not_detected	not_detected		not_detected	not_detected	not_detected	not_detected	detected	not_detected	not_detected	not_detected	not_detected	not_detected	not_detected
36cbd1dd25ee3a1	19	negative	f	f	t	not_detected	not_detected	not_detected	not_detected	not_detected	detected		not_detected	not_detected	not_detected	not_detected	not_detected	not_detected	not_detected	not_detected	not_detected	not_detected	not_detected
680d440c979e1f1	18	positive	f	f	t	not_detected	not_detected	not_detected	not_detected	not_detected	not_detected		not_detected	not_detected	not_detected	not_detected	not_detected	not_detected	not_detected	not_detected	not_detected	not_detected	not_detected
e9f41b10ab8e524	0	negative	f	f	f	detected	not_detected	not_detected	not_detected	not_detected	detected		not_detected	not_detected	not_detected	not_detected	not_detected	not_detected	not_detected	not_detected	not_detected	not_detected	not_detected
ac935f7030cb79f	14	negative	f	f	f	not_detected	not_detected	not_detected	not_detected	not_detected	detected		not_detected	not_detected	not_detected	not_detected	not_detected	not_detected	not_detected	not_detected	not_detected	not_detected	not_detected
8d3014029429e16	19	negative	f	t	f	not_detected	not_detected	not_detected	not_detected	not_detected	not_detected		not_detected	not_detected	not_detected	not_detected	not_detected	not_detected	not_detected	not_detected	not_detected	not_detected	not_detected
08f6348c4b14507	13	negative	f	t	f	not_detected	not_detected	not_detected	not_detected	not_detected	detected		not_detected	not_detected	not_detected	not_detected	not_detected	not_detected	not_detected	not_detected	not_detected	not_detected	not_detected
4ebd8587504c1e3	2	negative	t	f	f	not_detected	not_detected	not_detected	not_detected	not_detected	not_detected		not_detected	not_detected	not_detected	not_detected	not_detected	not_detected	not_detected	not_detected	not_detected	not_detected	not_detected
e1ed5e1095ae65d	7	positive	f	f	f	not_detected	not_detected	not_detected	not_detected	not_detected	not_detected		not_detected	not_detected	not_detected	not_detected	not_detected	not_detected	not_detected	not_detected	not_detected	not_detected	not_detected
6c9d14e889e32a4	11	negative	f	f	f	not_detected	not_detected	not_detected	not_detected	not_detected	detected		not_detected	not_detected	not_detected	not_detected	not_detected	not_detected	not_detected	not_detected	not_detected	not_detected	not_detected
07c64f7b0ba4d10	19	negative	f	f	t	not_detected	not_detected	not_detected	not_detected	not_detected	not_detected		not_detected	not_detected	not_detected	not_detected	not_detected	not_detected	not_detected	not_detected	not_detected	not_detected	not_detected
4969f04d86355b0	0	negative	f	t	f	detected	not_detected	not_detected	not_detected	not_detected	not_detected		not_detected	not_detected	not_detected	not_detected	not_detected	not_detected	not_detected	not_detected	not_detected	not_detected	not_detected
c24489c2c092940	1	negative	f	f	t	not_detected	not_detected	not_detected	not_detected	not_detected	detected		not_detected	not_detected	not_detected	not_detected	not_detected	not_detected	not_detected	not_detected	not_detected	not_detected	not_detected
2e5bc24239b507d	9	negative	f	f	f	not_detected	not_detected	not_detected	not_detected	not_detected	not_detected		not_detected	not_detected	not_detected	not_detected	not_detected	not_detected	not_detected	not_detected	not_detected	not_detected	not_detected
656021b4962a6ad	19	negative	f	t	f	not_detected	not_detected	detected	not_detected	not_detected	not_detected		not_detected	not_detected	not_detected	not_detected	not_detected	not_detected	not_detected	not_detected	not_detected	not_detected	not_detected
60ef4e5e96c600a	0	negative	f	f	f	not_detected	not_detected	not_detected	not_detected	not_detected	not_detected		not_detected	not_detected	not_detected	not_detected	not_detected	not_detected	not_detected	not_detected	not_detected	not_detected	not_detected
7ce4c2811932e72	14	negative	f	f	f	not_detected	not_detected	not_detected	not_detected	not_detected	detected		not_detected	not_detected	not_detected	not_detected	not_detected	not_detected	not_detected	not_detected	not_detected	not_detected	not_detected
38d77c3d8d72ed6	11	negative	f	f	f	not_detected	not_detected	not_detected	not_detected	not_detected	not_detected		not_detected	not_detected	not_detected	not_detected	not_detected	not_detected	not_detected	not_detected	not_detected	not_detected	not_detected
1b6b1b5d58b2e68	0	negative	f	f	t	not_detected	not_detected	not_detected	not_detected	not_detected	detected		not_detected	not_detected	not_detected	not_detected	not_detected	not_detected	not_detected	not_detected	not_detected	not_detected	not_detected
f6807e3572fb495	0	negative	f	f	f	not_detected	not_detected	not_detected	not_detected	not_detected	not_detected		not_detected	not_detected	not_detected	not_detected	not_detected	not_detected	not_detected	not_detected	not_detected	not_detected	not_detected
f93a52e5ac45d1c	0	negative	f	t	f	detected	not_detected	not_detected	not_detected	not_detected	detected		not_detected	not_detected	not_detected	detected	not_detected	not_detected	not_detected	not_detected	not_detected	not_detected	not_detected
cf36edd64087a9a	0	negative	f	t	f	detected	not_detected	not_detected	not_detected	not_detected	not_detected		not_detected	not_detected	not_detected	not_detected	not_detected	not_detected	not_detected	not_detected	not_detected	not_detected	not_detected
30cb1119e01ee90	11	positive	f	t	f	not_detected	not_detected	not_detected	not_detected	not_detected	not_detected		not_detected	not_detected	not_detected	not_detected	not_detected	not_detected	not_detected	not_detected	not_detected	not_detected	not_detected
4a7e12e351b651c	0	negative	f	t	f	detected	not_detected	not_detected	not_detected	not_detected	detected		not_detected	not_detected	not_detected	not_detected	not_detected	not_detected	not_detected	not_detected	not_detected	not_detected	not_detected
fd6dcbbc46992a3	0	negative	t	f	f	not_detected	not_detected	not_detected	not_detected	not_detected	detected		not_detected	not_detected	not_detected	not_detected	not_detected	not_detected	not_detected	not_detected	not_detected	not_detected	not_detected
819cfe59ccc9bfc	0	negative	t	f	f	detected	not_detected	not_detected	not_detected	not_detected	detected		not_detected	not_detected	not_detected	not_detected	not_detected	not_detected	not_detected	not_detected	not_detected	not_detected	not_detected
8998c2f359dfdf0	1	negative	f	t	f	not_detected	not_detected	not_detected	not_detected	not_detected	detected		not_detected	not_detected	not_detected	not_detected	not_detected	not_detected	not_detected	not_detected	not_detected	not_detected	not_detected
eaccf0ab4665e80	0	negative	f	t	f	detected	not_detected	not_detected	not_detected	not_detected	not_detected		not_detected	not_detected	not_detected	not_detected	not_detected	not_detected	not_detected	not_detected	not_detected	not_detected	not_detected
ddace045fd6c647	19	negative	t	f	f	not_detected	not_detected	not_detected	not_detected	not_detected	not_detected		not_detected	not_detected	not_detected	not_detected	not_detected	not_detected	not_detected	not_detected	not_detected	not_detected	not_detected
61dd2fab8e61a9e	12	positive	t	f	f	not_detected	not_detected	not_detected	not_detected	not_detected	not_detected		not_detected	not_detected	not_detected	not_detected	not_detected	not_detected	not_detected	not_detected	not_detected	not_detected	not_detected
1e548feeb1b92d2	12	negative	t	f	f	not_detected	not_detected	detected	not_detected	not_detected	not_detected		not_detected	not_detected	not_detected	not_detected	not_detected	not_detected	not_detected	not_detected	not_detected	not_detected	not_detected
dd49ffef95a1fa5	8	positive	f	f	f	not_detected	not_detected	not_detected	not_detected	not_detected	not_detected		not_detected	not_detected	not_detected	not_detected	not_detected	not_detected	not_detected	not_detected	not_detected	not_detected	not_detected
754e5f919875cc9	11	negative	f	t	f	not_detected	not_detected	not_detected	not_detected	detected	not_detected		not_detected	detected	not_detected	not_detected	not_detected	not_detected	not_detected	not_detected	not_detected	not_detected	not_detected
934f29f39102721	0	negative	f	t	f	detected	not_detected	not_detected	not_detected	not_detected	not_detected		not_detected	not_detected	not_detected	not_detected	not_detected	not_detected	not_detected	not_detected	not_detected	not_detected	not_detected
8f5f0a4b927e893	18	negative	f	f	f	not_detected	not_detected	not_detected	not_detected	not_detected	not_detected		not_detected	not_detected	not_detected	not_detected	not_detected	not_detected	not_detected	not_detected	not_detected	not_detected	not_detected
31c7f17d4de2db3	3	negative	t	f	f	not_detected	not_detected	not_detected	not_detected	not_detected	not_detected		not_detected	not_detected	not_detected	not_detected	not_detected	not_detected	not_detected	not_detected	not_detected	not_detected	not_detected
4f7dd1628b44e4e	18	negative	f	f	f	not_detected	not_detected	not_detected	not_detected	not_detected	not_detected		not_detected	not_detected	not_detected	not_detected	not_detected	not_detected	not_detected	not_detected	not_detected	not_detected	not_detected
2136a024e2b5c9c	12	positive	t	f	f	not_detected	not_detected	not_detected	not_detected	not_detected	not_detected		not_detected	not_detected	not_detected	not_detected	not_detected	not_detected	not_detected	not_detected	not_detected	not_detected	not_detected
e5aa8b867b628f4	15	positive	f	t	f	not_detected	not_detected	not_detected	not_detected	not_detected	not_detected		not_detected	not_detected	not_detected	not_detected	not_detected	not_detected	not_detected	not_detected	not_detected	not_detected	not_detected
5519059bc27162f	1	negative	f	t	f	not_detected	not_detected	not_detected	not_detected	not_detected	detected		not_detected	not_detected	not_detected	not_detected	not_detected	not_detected	not_detected	not_detected	not_detected	not_detected	not_detected
9552f94e8cff2bb	0	negative	f	f	f	not_detected	not_detected	not_detected	not_detected	not_detected	not_detected		not_detected	not_detected	not_detected	not_detected	not_detected	not_detected	not_detected	not_detected	not_detected	not_detected	not_detected
d0d7a0ee8d7e277	15	positive	f	t	f	not_detected	not_detected	not_detected	not_detected	not_detected	not_detected		not_detected	not_detected	not_detected	not_detected	not_detected	not_detected	not_detected	not_detected	not_detected	not_detected	not_detected
358d5765166290f	4	negative	f	f	f	not_detected	not_detected	not_detected	not_detected	not_detected	detected		not_detected	not_detected	not_detected	not_detected	not_detected	not_detected	not_detected	not_detected	not_detected	not_detected	not_detected
071f6f99d6bb9f0	0	negative	f	t	f	not_detected	not_detected	not_detected	not_detected	not_detected	detected		not_detected	not_detected	not_detected	not_detected	not_detected	not_detected	not_detected	not_detected	not_detected	not_detected	not_detected
c3c08e6b5fb20d7	12	positive	f	f	f	not_detected	not_detected	not_detected	not_detected	not_detected	not_detected		not_detected	not_detected	not_detected	not_detected	not_detected	not_detected	not_detected	not_detected	not_detected	not_detected	not_detected
c68a37fa5820769	18	positive	f	f	t	not_detected	not_detected	not_detected	not_detected	not_detected	not_detected		not_detected	not_detected	not_detected	not_detected	not_detected	not_detected	not_detected	not_detected	not_detected	not_detected	not_detected
b8dc47223d26743	17	negative	f	f	f	not_detected	not_detected	not_detected	not_detected	detected	not_detected		not_detected	not_detected	not_detected	not_detected	not_detected	not_detected	not_detected	not_detected	not_detected	not_detected	not_detected
860b2981c678799	0	negative	t	f	f	detected	not_detected	not_detected	not_detected	not_detected	not_detected		not_detected	not_detected	not_detected	not_detected	not_detected	not_detected	not_detected	not_detected	not_detected	not_detected	not_detected
179b15db7f59dd9	0	negative	f	f	t	not_detected	not_detected	not_detected	not_detected	not_detected	detected		not_detected	not_detected	not_detected	not_detected	not_detected	not_detected	not_detected	not_detected	not_detected	not_detected	not_detected
b957a7b9fb95ef2	13	positive	f	f	f	not_detected	not_detected	not_detected	not_detected	not_detected	not_detected		not_detected	not_detected	not_detected	not_detected	not_detected	not_detected	not_detected	not_detected	not_detected	not_detected	not_detected
f66eda4e14db8d8	13	negative	f	f	f	not_detected	not_detected	not_detected	not_detected	not_detected	not_detected		not_detected	not_detected	not_detected	not_detected	not_detected	not_detected	not_detected	not_detected	not_detected	not_detected	not_detected
081f29c969bcca5	0	negative	f	f	f	detected	not_detected	not_detected	not_detected	not_detected	detected		not_detected	not_detected	not_detected	not_detected	not_detected	not_detected	not_detected	not_detected	not_detected	not_detected	not_detected
083b2a959d7b2e8	2	negative	f	t	f	not_detected	not_detected	not_detected	not_detected	not_detected	not_detected		not_detected	not_detected	not_detected	not_detected	not_detected	not_detected	not_detected	not_detected	not_detected	not_detected	not_detected
950e1b60d50fc4c	13	negative	t	f	f	not_detected	not_detected	not_detected	not_detected	not_detected	detected		not_detected	not_detected	not_detected	not_detected	not_detected	not_detected	not_detected	not_detected	not_detected	not_detected	not_detected
2e82de79489e0b8	0	negative	f	f	t	detected	not_detected	not_detected	not_detected	not_detected	not_detected		not_detected	not_detected	not_detected	not_detected	not_detected	not_detected	not_detected	not_detected	not_detected	not_detected	not_detected
f51586f2d2f53e7	0	negative	f	f	f	detected	not_detected	not_detected	not_detected	not_detected	not_detected		not_detected	not_detected	not_detected	not_detected	not_detected	not_detected	not_detected	not_detected	not_detected	not_detected	not_detected
7afa4ae44b27af4	19	negative	f	t	f	not_detected	not_detected	not_detected	not_detected	not_detected	not_detected		not_detected	not_detected	not_detected	not_detected	not_detected	not_detected	not_detected	not_detected	not_detected	not_detected	not_detected
cbc1699dd745dd1	1	negative	f	f	f	not_detected	not_detected	detected	not_detected	not_detected	detected		not_detected	not_detected	not_detected	not_detected	not_detected	not_detected	not_detected	not_detected	not_detected	not_detected	not_detected
73dd09a223e96ce	0	negative	f	f	f	not_detected	not_detected	not_detected	not_detected	not_detected	detected		not_detected	not_detected	not_detected	not_detected	not_detected	not_detected	not_detected	not_detected	not_detected	not_detected	not_detected
1d1bba559444833	18	positive	f	f	f	not_detected	not_detected	not_detected	not_detected	not_detected	not_detected		not_detected	not_detected	not_detected	not_detected	not_detected	not_detected	not_detected	not_detected	not_detected	not_detected	not_detected
35eec7bde9638fa	0	negative	f	t	f	not_detected	not_detected	not_detected	not_detected	not_detected	detected		not_detected	not_detected	not_detected	not_detected	not_detected	not_detected	not_detected	not_detected	not_detected	not_detected	not_detected
affcdba51831a42	7	negative	f	f	f	not_detected	not_detected	not_detected	not_detected	not_detected	not_detected		not_detected	not_detected	not_detected	not_detected	not_detected	not_detected	not_detected	not_detected	not_detected	not_detected	not_detected
6efc63ca6d085c1	14	positive	t	f	f	not_detected	not_detected	not_detected	not_detected	not_detected	not_detected		not_detected	not_detected	not_detected	not_detected	not_detected	not_detected	not_detected	not_detected	not_detected	not_detected	not_detected
1a51e30b49fe00c	15	positive	t	f	f	not_detected	not_detected	not_detected	not_detected	not_detected	not_detected		not_detected	not_detected	not_detected	not_detected	not_detected	not_detected	not_detected	not_detected	not_detected	not_detected	not_detected
d9c2385bfe97417	19	negative	f	f	t	not_detected	not_detected	not_detected	not_detected	not_detected	detected		not_detected	not_detected	not_detected	not_detected	not_detected	not_detected	not_detected	not_detected	not_detected	not_detected	not_detected
92e0bfef94cfaba	18	positive	t	f	f	not_detected	not_detected	not_detected	not_detected	not_detected	not_detected		not_detected	not_detected	not_detected	not_detected	not_detected	not_detected	not_detected	not_detected	not_detected	not_detected	not_detected
96187ba4f1cb1b1	0	negative	f	t	f	detected	not_detected	not_detected	not_detected	not_detected	not_detected		detected	not_detected	not_detected	not_detected	not_detected	not_detected	not_detected	not_detected	not_detected	not_detected	not_detected
8e0f05695e89b36	19	positive	f	t	f	not_detected	not_detected	not_detected	not_detected	not_detected	not_detected		not_detected	not_detected	not_detected	not_detected	not_detected	not_detected	not_detected	not_detected	not_detected	not_detected	not_detected
88baf02b9f4c1b3	14	positive	f	t	f	not_detected	not_detected	not_detected	not_detected	not_detected	not_detected		not_detected	not_detected	not_detected	not_detected	not_detected	not_detected	not_detected	not_detected	not_detected	not_detected	not_detected
e4170692991ff53	1	positive	f	f	t	not_detected	not_detected	detected	not_detected	detected	not_detected		not_detected	not_detected	not_detected	not_detected	not_detected	not_detected	not_detected	not_detected	not_detected	not_detected	not_detected
f8484cba3fae34f	0	negative	f	f	t	not_detected	not_detected	not_detected	not_detected	not_detected	not_detected		not_detected	not_detected	not_detected	not_detected	not_detected	not_detected	not_detected	not_detected	not_detected	not_detected	not_detected
ea3964af1e60043	13	positive	t	f	f	not_detected	not_detected	not_detected	not_detected	not_detected	not_detected		not_detected	not_detected	not_detected	not_detected	not_detected	not_detected	not_detected	not_detected	not_detected	not_detected	not_detected
f5c5df87e506136	0	negative	f	f	f	not_detected	not_detected	not_detected	not_detected	not_detected	detected		not_detected	not_detected	not_detected	not_detected	not_detected	not_detected	not_detected	not_detected	not_detected	not_detected	not_detected
d584d2cf7d09e1e	11	positive	f	f	t	not_detected	not_detected	not_detected	not_detected	not_detected	not_detected		not_detected	not_detected	not_detected	not_detected	not_detected	not_detected	not_detected	not_detected	not_detected	not_detected	not_detected
ed91fbfaeb762fb	19	positive	t	f	f	not_detected	not_detected	not_detected	not_detected	not_detected	not_detected		not_detected	not_detected	not_detected	not_detected	not_detected	not_detected	not_detected	not_detected	not_detected	not_detected	not_detected
5b7a01982d8f246	18	positive	t	f	f	not_detected	not_detected	not_detected	not_detected	not_detected	not_detected		not_detected	not_detected	not_detected	not_detected	not_detected	not_detected	not_detected	not_detected	not_detected	not_detected	not_detected
0a6d80e9fce1fb0	0	negative	f	f	t	detected	not_detected	not_detected	not_detected	not_detected	detected		not_detected	not_detected	not_detected	not_detected	not_detected	not_detected	not_detected	not_detected	not_detected	not_detected	not_detected
a7cb2ff3d02069e	11	positive	f	f	f	not_detected	not_detected	not_detected	not_detected	not_detected	not_detected		not_detected	not_detected	not_detected	not_detected	not_detected	not_detected	not_detected	not_detected	not_detected	not_detected	not_detected
c88564b2564a8c1	0	negative	f	f	f	not_detected	detected	not_detected	not_detected	not_detected	not_detected		not_detected	not_detected	not_detected	not_detected	detected	not_detected	not_detected	not_detected	not_detected	not_detected	not_detected
6c66c5e197e6b13	6	positive	f	f	f	not_detected	not_detected	not_detected	not_detected	not_detected	not_detected		not_detected	not_detected	not_detected	not_detected	not_detected	not_detected	not_detected	not_detected	not_detected	not_detected	not_detected
f42b443e75d8a9c	6	negative	f	f	f	not_detected	not_detected	not_detected	not_detected	not_detected	not_detected		not_detected	not_detected	not_detected	not_detected	not_detected	not_detected	not_detected	not_detected	not_detected	not_detected	not_detected
482a960eb07d3cd	16	positive	f	f	t	not_detected	not_detected	not_detected	not_detected	not_detected	not_detected		not_detected	not_detected	not_detected	not_detected	not_detected	not_detected	not_detected	not_detected	not_detected	not_detected	not_detected
9553886457728b3	10	positive	t	f	f	not_detected	not_detected	not_detected	not_detected	not_detected	not_detected		not_detected	not_detected	not_detected	not_detected	not_detected	not_detected	not_detected	not_detected	not_detected	not_detected	not_detected
8f5ce45d3cb9a97	13	positive	t	f	f	not_detected	not_detected	not_detected	not_detected	not_detected	not_detected		not_detected	not_detected	not_detected	not_detected	not_detected	not_detected	not_detected	not_detected	not_detected	not_detected	not_detected
527e4115cf86b6b	14	negative	f	f	t	not_detected	not_detected	not_detected	not_detected	not_detected	not_detected		not_detected	not_detected	not_detected	not_detected	not_detected	not_detected	not_detected	not_detected	not_detected	not_detected	not_detected
97b71d6ad455dd2	0	negative	f	f	t	detected	not_detected	not_detected	not_detected	not_detected	not_detected		not_detected	not_detected	not_detected	not_detected	not_detected	not_detected	not_detected	not_detected	not_detected	not_detected	not_detected
592d5d9eaccfdf9	9	negative	f	f	f	not_detected	not_detected	not_detected	not_detected	not_detected	not_detected		not_detected	not_detected	not_detected	not_detected	not_detected	not_detected	not_detected	not_detected	not_detected	not_detected	not_detected
551463e135f1e09	0	negative	f	f	t	detected	not_detected	not_detected	not_detected	not_detected	not_detected		not_detected	not_detected	not_detected	not_detected	not_detected	not_detected	not_detected	not_detected	not_detected	not_detected	not_detected
59c5e1c27d6f690	19	positive	f	t	f	not_detected	not_detected	not_detected	not_detected	not_detected	not_detected		not_detected	not_detected	not_detected	not_detected	not_detected	not_detected	not_detected	not_detected	not_detected	not_detected	not_detected
57c883b4579eea9	0	negative	f	f	t	detected	not_detected	not_detected	not_detected	not_detected	not_detected		not_detected	not_detected	not_detected	not_detected	not_detected	not_detected	not_detected	not_detected	not_detected	not_detected	not_detected
cfa1522418dc528	0	negative	f	f	t	detected	not_detected	not_detected	not_detected	not_detected	not_detected		not_detected	not_detected	not_detected	not_detected	not_detected	not_detected	not_detected	not_detected	not_detected	not_detected	not_detected
0edc1a366792b62	0	negative	f	f	t	not_detected	not_detected	not_detected	not_detected	not_detected	detected		not_detected	not_detected	not_detected	not_detected	not_detected	not_detected	not_detected	not_detected	not_detected	not_detected	not_detected
da66f5159bd2209	19	positive	f	f	f	not_detected	not_detected	not_detected	not_detected	not_detected	not_detected		not_detected	not_detected	not_detected	not_detected	not_detected	not_detected	not_detected	not_detected	not_detected	not_detected	not_detected
6e02b81c19b53f4	19	positive	t	f	f	not_detected	not_detected	not_detected	not_detected	not_detected	not_detected		not_detected	not_detected	not_detected	not_detected	not_detected	not_detected	not_detected	not_detected	not_detected	not_detected	not_detected
bd84a11bbef1d5d	13	negative	f	f	f	not_detected	not_detected	not_detected	not_detected	not_detected	not_detected		not_detected	not_detected	not_detected	not_detected	not_detected	not_detected	not_detected	not_detected	not_detected	not_detected	not_detected
ecb3e2ccd93f6d5	19	negative	t	f	f	not_detected	not_detected	not_detected	not_detected	not_detected	not_detected		not_detected	detected	not_detected	not_detected	not_detected	not_detected	not_detected	not_detected	not_detected	not_detected	not_detected
c75670d37898838	17	positive	t	f	f	not_detected	not_detected	not_detected	not_detected	not_detected	not_detected		not_detected	not_detected	not_detected	not_detected	not_detected	not_detected	not_detected	not_detected	not_detected	not_detected	not_detected
ebcce7f0816ff4f	15	positive	f	f	f	not_detected	not_detected	not_detected	not_detected	not_detected	not_detected		not_detected	not_detected	not_detected	not_detected	not_detected	not_detected	not_detected	not_detected	not_detected	not_detected	not_detected
8d6ceb7c8b4ea03	11	positive	f	f	f	not_detected	not_detected	not_detected	not_detected	not_detected	not_detected		not_detected	not_detected	not_detected	not_detected	not_detected	not_detected	not_detected	not_detected	not_detected	not_detected	not_detected
d7acb28f5ef1cc5	19	negative	t	f	f	not_detected	not_detected	not_detected	not_detected	not_detected	not_detected		not_detected	not_detected	not_detected	not_detected	not_detected	not_detected	not_detected	not_detected	not_detected	not_detected	not_detected
6fe9121f52e04ae	15	positive	t	f	f	not_detected	not_detected	not_detected	not_detected	not_detected	not_detected		not_detected	not_detected	not_detected	not_detected	not_detected	not_detected	not_detected	not_detected	not_detected	not_detected	not_detected
6ffb73e086bdb24	18	negative	f	f	f	not_detected	not_detected	not_detected	not_detected	not_detected	not_detected		not_detected	not_detected	not_detected	not_detected	not_detected	not_detected	not_detected	not_detected	not_detected	not_detected	not_detected
dbf2abfc23f3682	17	positive	t	f	f	not_detected	not_detected	not_detected	not_detected	not_detected	not_detected		not_detected	not_detected	not_detected	not_detected	not_detected	not_detected	not_detected	not_detected	not_detected	not_detected	not_detected
086a0d57415cbfc	19	negative	f	t	f	not_detected	not_detected	not_detected	not_detected	not_detected	detected		not_detected	not_detected	not_detected	not_detected	not_detected	not_detected	not_detected	not_detected	not_detected	not_detected	not_detected
c19b361d6ab2051	0	negative	f	f	t	detected	not_detected	not_detected	not_detected	not_detected	not_detected		not_detected	not_detected	not_detected	not_detected	not_detected	not_detected	not_detected	not_detected	not_detected	not_detected	not_detected
d3e0dc7a06642e2	17	positive	f	f	f	not_detected	not_detected	not_detected	not_detected	not_detected	not_detected		not_detected	not_detected	not_detected	not_detected	not_detected	not_detected	not_detected	not_detected	not_detected	not_detected	not_detected
389cfa141364ea0	19	positive	t	f	f	not_detected	not_detected	not_detected	not_detected	not_detected	not_detected		not_detected	not_detected	not_detected	not_detected	not_detected	not_detected	not_detected	not_detected	not_detected	not_detected	not_detected
8f13c97fd23790d	14	positive	f	f	f	not_detected	not_detected	not_detected	not_detected	not_detected	not_detected		not_detected	not_detected	not_detected	not_detected	not_detected	not_detected	not_detected	not_detected	not_detected	not_detected	not_detected
909308947fd6406	7	negative	t	f	f	not_detected	not_detected	not_detected	not_detected	not_detected	not_detected		not_detected	not_detected	not_detected	not_detected	not_detected	not_detected	not_detected	not_detected	not_detected	not_detected	not_detected
32f55e529808065	12	positive	t	f	f	not_detected	not_detected	not_detected	not_detected	not_detected	not_detected		not_detected	not_detected	not_detected	not_detected	not_detected	not_detected	not_detected	not_detected	not_detected	not_detected	not_detected
f1c30ed80e63858	14	positive	t	f	f	not_detected	not_detected	not_detected	not_detected	not_detected	not_detected		not_detected	not_detected	not_detected	not_detected	not_detected	not_detected	not_detected	not_detected	not_detected	not_detected	not_detected
36cb38a59ce2776	19	negative	f	t	f	not_detected	not_detected	not_detected	not_detected	not_detected	not_detected		not_detected	not_detected	not_detected	not_detected	not_detected	not_detected	not_detected	not_detected	not_detected	not_detected	not_detected
73811966f4b1141	19	negative	f	f	f	not_detected	not_detected	not_detected	not_detected	not_detected	not_detected		not_detected	not_detected	not_detected	not_detected	not_detected	not_detected	not_detected	not_detected	not_detected	not_detected	not_detected
5b57f3b7c8e67d0	0	negative	f	f	f	detected	not_detected	not_detected	not_detected	not_detected	detected		not_detected	not_detected	not_detected	detected	not_detected	not_detected	not_detected	not_detected	not_detected	not_detected	not_detected
0eec03a4743c4dd	18	positive	f	f	f	not_detected	not_detected	not_detected	not_detected	not_detected	not_detected		not_detected	not_detected	not_detected	not_detected	not_detected	not_detected	not_detected	not_detected	not_detected	not_detected	not_detected
1eed30082150280	9	positive	f	f	f	not_detected	not_detected	not_detected	not_detected	not_detected	not_detected		not_detected	not_detected	not_detected	not_detected	not_detected	not_detected	not_detected	not_detected	not_detected	not_detected	not_detected
c5b44ff9c7782fd	19	negative	f	f	f	not_detected	not_detected	not_detected	not_detected	not_detected	not_detected		not_detected	not_detected	not_detected	not_detected	not_detected	not_detected	not_detected	not_detected	not_detected	not_detected	not_detected
dd9c139e93b5894	0	negative	f	f	f	detected	not_detected	not_detected	not_detected	not_detected	not_detected		not_detected	not_detected	not_detected	not_detected	not_detected	not_detected	not_detected	not_detected	not_detected	not_detected	not_detected
88cce1444e16f9c	19	negative	f	f	f	not_detected	not_detected	not_detected	not_detected	not_detected	not_detected		not_detected	not_detected	not_detected	not_detected	not_detected	not_detected	not_detected	not_detected	not_detected	not_detected	not_detected
2733fac0d3f7138	15	negative	f	f	f	not_detected	not_detected	not_detected	not_detected	not_detected	not_detected		not_detected	not_detected	not_detected	not_detected	not_detected	not_detected	not_detected	not_detected	not_detected	not_detected	not_detected
acd761fe16b5d0f	17	negative	f	f	f	not_detected	not_detected	not_detected	not_detected	not_detected	not_detected		not_detected	not_detected	not_detected	not_detected	not_detected	not_detected	not_detected	not_detected	not_detected	not_detected	not_detected
